# Supplementary material for: Intravenous multipotent adult progenitor cell treatment decreases inflammation leading to functional recovery following spinal cord injury
Source: Sci Rep. 2015 Nov 19;5:16795. doi: 10.1038/srep16795 (PMC4652166; doi:10.1038/srep16795)
Supplement: Supplementary File 1 [file srep16795-s3.xls]

## Sheet: Sheet1
			Normalized expression
ID	Accession	Gene name	SALINE	SALINE	SALINE	SALINE	SALINE	SALINE	MAPC	MAPC	MAPC	MAPC	MAPC	MAPC	SHAM	SHAM	SHAM	SHAM	SHAM	SHAM
10702199	NA		5.20927	5.20381	5.24069	5.01697	5.08153	4.97693	4.78412	4.79194	4.58368	4.97445	5.0098	4.93935	4.98799	4.94747	4.57276	4.82337	5.13485	5.16681
10702317	NA		3.22412	3.1296	3.04482	2.94873	3.11892	3.34258	3.02375	2.9161	3.02807	3.02562	3.00105	2.58935	3.05202	2.68095	3.16008	3.0181	3.19427	2.92658
10702590	NA		2.8894	3.02394	2.8715	3.01474	3.26798	2.94242	3.14345	3.09151	3.12252	3.25557	3.14232	3.15132	2.94483	3.00102	3.06223	3.02437	3.01114	3.08951
10702654	NA		2.12397	2.19278	2.13187	2.43911	2.07777	2.12834	2.00963	2.07614	2.09793	1.99705	1.99251	2.10919	2.272	2.51931	2.28128	2.28912	2.30105	2.40062
10702815	NM_001039343	ZDHHC14	7.96779	7.89344	7.88743	7.88054	7.96828	7.69391	7.9072	8.13305	8.00809	7.94359	8.02362	8.11464	7.93986	8.01556	7.99132	7.80732	7.8334	7.81249
10703377	NM_001107465	CHD1	7.22355	7.23611	7.10306	7.19657	7.17057	7.37201	7.12207	7.03585	6.98742	7.00873	7.12881	7.12496	6.7883	6.72894	6.70656	6.62747	6.72772	6.62837
10703432	FM212919	Spaca6	5.55776	5.5573	5.74407	5.7307	5.27327	5.46075	5.49124	4.97796	4.69602	5.04346	5.4001	5.5097	5.9252	5.80256	6.01724	5.75408	5.57703	5.50806
10703757	NA	TARM1	4.11586	3.95893	4.17739	3.94496	3.91785	4.55702	3.72808	3.51878	4.08143	3.91811	3.67758	3.66186	3.07267	3.10007	4.03874	3.28706	3.10763	3.36921
10703823	NM_001107472	Zfp954	4.35283	4.45337	4.47893	4.15413	4.49561	4.35851	4.54573	4.58591	4.49322	4.68931	4.39149	4.48806	4.17418	4.32482	4.43699	4.48796	4.34493	4.3275
10704162	NM_173319	Vom2r31	2.86412	2.8833	2.56519	2.56939	2.93282	3.00934	2.58059	2.53274	2.63929	2.55895	2.55851	2.75727	2.88465	2.47598	2.7084	2.51867	2.69216	2.74901
10704186	NM_001008932	Vmn1r73	2.03732	2.09592	2.15228	2.44325	2.02372	2.07822	2.26129	1.87069	2.02635	1.8993	1.84411	1.78273	2.00533	2.3379	2.11014	2.00538	2.22706	2.13782
10704659	NM_001017468	MICB	3.39129	3.24133	3.13522	3.10018	3.43173	3.11959	3.00458	2.75962	3.16673	3.00972	3.05563	2.99602	2.88132	3.11992	3.16486	3.05596	2.80847	2.89556
10705345	NM_001033888	NUMBL	8.43208	8.33772	8.49524	8.47197	8.44019	8.50587	8.27788	8.33866	8.40591	8.50328	8.22227	8.21045	8.13899	7.94526	8.01245	7.93535	7.94988	7.93999
10705509	XM_574407	EID2B	5.19844	4.9151	4.98974	5.11783	5.02469	4.93312	5.28495	5.22531	5.14689	4.88623	5.39233	5.44035	5.50297	5.21122	5.18628	5.11504	5.34753	5.292
10705547	ENSRNOT00000063788		3.55596	3.37431	3.78021	3.33222	3.57336	3.42152	3.50955	4.79879	3.17473	4.85898	4.46573	4.20057	3.76996	4.65139	3.73454	4.62357	3.74245	4.15589
10705813	NA	ZNF569	4.36839	4.60457	4.43673	4.51342	4.64403	4.72242	4.6448	4.92687	4.40556	4.79396	4.9194	4.97366	4.55646	4.3282	4.62306	4.33517	4.63629	4.53994
10706367	NM_001014017	Zfp819	3.96718	4.14631	3.41131	3.97	4.14854	3.9603	3.90592	4.22607	4.36398	4.42341	4.16293	3.97328	4.53138	4.49806	4.57131	4.4047	4.59728	4.70196
10706412	NM_001004100	KLK10	2.81198	2.80326	2.81688	2.9779	2.73928	2.57219	2.98713	3.1073	2.9212	3.05383	2.7675	2.98034	2.99496	2.66134	2.88251	3.06535	2.85647	2.63816
10706503	NM_031523	KLK1	2.92058	3.02985	3.117	3.06723	3.36756	3.19266	3.29325	3.23549	3.32974	3.33311	3.4198	3.28387	3.24191	3.68318	3.73031	3.64759	3.31437	3.22761
10706696	NM_001006969	IRF3	7.61932	7.84612	7.72287	7.75062	7.68641	7.94255	7.65864	7.48376	7.54996	7.58883	7.59999	7.80233	7.20772	7.27072	7.42135	7.29698	7.32972	7.21577
10706712	NM_001106260	NOSIP	7.37529	7.22219	7.1775	7.373	7.23471	7.28286	7.13902	6.9943	7.09687	7.18049	7.15328	7.05479	7.15278	7.2178	7.17625	7.18687	7.1332	7.14821
10706750	NM_001107512	TEAD2	6.23645	6.01721	6.56519	6.41121	6.29809	7.14108	5.57379	5.97217	6.39165	6.3871	5.75587	6.03271	5.55195	5.16892	5.81694	5.31942	5.47224	5.69694
10706968	ENSRNOT00000028564	FAM83E	3.85493	3.8623	3.80088	3.83624	3.96741	3.87834	3.63653	3.79915	3.60089	3.73554	3.56783	3.63998	3.82148	3.91349	4.04572	3.99288	3.55433	4.25764
10707643	NA		6.72048	5.62449	6.86884	7.09622	6.42735	6.27694	7.16791	6.90556	5.75479	7.43294	7.65073	8.07314	8.23848	7.86503	7.69291	8.43446	7.95396	8.55668
10707953	NM_001106271	AKAP13	7.50481	7.57338	7.58532	7.63574	7.66691	7.63543	7.50599	7.25565	7.51133	7.5553	7.47393	7.47933	6.98223	6.80575	6.78363	6.95876	7.11816	6.92174
10708247	NM_001191895	ALPK3	6.08197	5.83501	5.66971	6.06734	5.85998	5.61784	5.69986	5.46755	5.51891	5.65723	5.58341	5.67014	4.76536	4.61454	4.14979	4.28673	4.53489	4.4
10708399	NM_001191626	MEX3B	6.66694	6.66708	6.61888	6.46045	6.60321	6.70638	6.39989	6.57899	6.45063	6.40021	6.26943	6.70384	6.34306	6.32031	6.11102	6.17707	6.17317	6.37299
10708473	NA		3.06443	2.89384	2.89691	3.02429	3.0213	2.99336	2.85546	2.60333	2.87856	2.85974	2.8858	2.94117	3.24783	3.19195	3.04145	3.12819	3.16843	3.35379
10709105	NA	DNAJB13	3.61041	3.52817	3.6579	3.78827	3.45824	3.8127	3.47847	3.54712	3.47457	3.42599	3.40907	3.45705	3.4972	3.56547	3.59981	3.36157	3.66166	3.3611
10709469	NM_001000161	Olfr635/Olfr638	3.14621	3.1109	3.41739	3.34121	3.33363	3.22187	3.03642	2.57265	3.23975	2.87614	2.90092	3.01836	3.23516	3.12666	3.1964	3.31769	3.11215	2.98261
10709827	NM_001012169	ZNF143	7.36	7.32537	7.23091	7.51812	7.33965	7.29253	7.30049	7.2176	7.12051	7.33771	7.10231	7.11555	7.0338	7.04681	7.15136	6.99627	6.97133	7.00839
10710063	NA		5.71465	5.85195	6.1334	5.82233	5.68626	5.88971	5.43104	5.42937	5.52567	5.42605	5.81292	5.32542	6.51237	6.24047	6.07235	6.0053	5.71977	5.59433
10710087	NA		5.56056	5.43638	5.70709	5.59986	5.46261	5.84955	5.37675	5.15292	5.43691	5.63344	5.16992	5.41234	6.02879	5.5678	5.56766	5.22288	5.65529	5.50252
10710280	NM_181695	ACSM4	2.64606	2.54146	2.66311	2.43961	2.47409	2.22814	2.75111	2.62869	2.99152	2.65878	2.57547	2.65113	2.73621	2.60109	3.02876	2.64706	2.41917	2.70403
10710718	NM_001100482	SLC5A11	6.85855	6.78107	6.69839	6.70783	6.87157	6.6595	7.04029	7.11381	6.67645	6.85426	7.0222	6.98287	8.0243	8.0814	7.90676	7.7648	7.83619	7.75187
10711328	NM_031691	ITGAD	4.13259	3.84042	3.84182	3.97009	3.89237	4.18871	4.31969	4.22996	4.13931	4.13707	4.0308	4.36562	3.69341	3.33179	4.13699	3.77609	3.80497	3.87983
10711399	NA		2.22884	2.844	2.87315	2.64851	2.78795	2.94786	2.82327	2.85364	2.94786	3.12668	2.82878	3.14169	2.57437	2.64093	2.70036	2.75203	2.34322	2.76741
10711454	NM_001191631	PPAPDC1A	7.32996	7.05007	6.94938	6.87393	6.95881	6.61116	7.58977	7.2193	7.10085	6.97272	7.51931	7.02617	7.66682	7.81016	7.95402	7.83797	7.86746	7.44134
10711997	NM_001106309	ZNF511	7.45214	7.39116	7.46321	7.56428	7.43461	7.4609	7.31726	7.29631	7.3663	7.26913	7.21604	7.4204	7.44783	7.50137	7.27644	7.28763	7.32205	7.47615
10713116	ENSRNOT00000028197	KCNK7	2.82451	2.89161	3.31747	3.00163	3.19137	3.10747	2.83898	2.85897	2.81863	3.00934	2.97292	2.88938	2.88557	2.92628	2.81759	2.87393	2.80111	3.02467
10713604	NA		5.25083	5.97697	5.75799	6.26177	5.74276	5.98622	5.42187	5.57829	5.79373	5.43959	5.28365	5.22847	5.86728	5.70764	5.61915	4.98983	5.70052	5.02128
10714903	NM_001007694	ISG60	6.06431	5.66102	5.90714	5.795	6.00649	8.18423	5.97229	5.59231	5.46923	5.44096	5.51782	5.68306	5.19291	5.65248	5.03847	5.60715	4.89279	5.13477
10715330	ENSRNOT00000036414		6.85732	6.78844	6.82288	6.9048	6.76104	6.7669	6.82153	6.50403	6.50075	6.7303	6.66139	6.8019	6.75023	6.71955	6.7012	6.85386	6.6248	6.58753
10715916	NM_001107604	PDCD11	7.07518	7.20163	7.07823	7.3037	7.19646	7.39896	7.14152	7.01812	7.29884	6.93666	6.94785	7.04873	6.51554	6.48678	6.54906	6.47907	6.54925	6.40251
10716148	NA		2.18515	2.33236	2.33602	2.73547	2.3142	2.72968	2.17321	2.04661	2.11267	2.19544	2.13578	2.19768	2.30143	2.31114	2.43245	2.13919	2.26898	2.41212
10716288	NA	VWA2	3.99464	3.88621	4.17216	4.09579	4.0706	4.10631	4.16042	4.27213	4.35189	4.28548	4.25619	4.30022	4.19685	4.07454	4.17477	4.02074	4.20794	4.13498
10716461	NA	EMX2	3.37332	3.32212	3.33934	3.40093	3.37139	3.43666	3.5164	3.38208	3.69205	3.59236	3.57558	3.31079	3.51273	3.39576	3.39239	3.52771	3.36709	3.36057
10716880	NM_001025638	STX11	6.08536	5.98022	6.39568	5.91559	5.93451	6.2554	5.26657	5.97306	6.07798	5.98223	5.62528	5.86581	4.70262	5.01649	5.03789	4.77873	4.70494	4.82116
10717588	NA		5.5719	5.68895	5.63794	5.66065	5.69776	5.61849	5.38594	5.46364	5.42364	5.66064	5.3742	5.57784	6.46333	6.46302	6.50756	6.35817	6.09825	6.33418
10717785	NM_001025723	MTRF1L	6.94377	7.0266	6.86828	6.88158	7.03327	6.67049	7.12603	7.07169	7.0566	6.88081	7.30838	7.13003	7.30629	7.48547	7.49322	7.20362	7.2689	7.2975
10718158	ENSRNOT00000059957	Gm7168 (includes others)	2.52585	2.59383	2.35327	2.60586	2.56239	2.67744	2.40044	2.40399	2.51287	2.41941	2.46764	2.31855	2.77402	2.61636	2.68072	2.52067	2.44129	2.68106
10718344	NM_172323	HAS1	4.06844	4.43809	4.5269	4.34549	4.67476	4.5166	4.52125	4.70619	4.87543	4.98009	4.55589	4.59592	3.6529	3.40322	3.77879	4.26757	3.91645	3.94495
10719076	NM_001008916	Vmn1r81	1.90866	1.88799	1.9656	2.12681	1.92087	1.85084	1.77656	1.81989	1.93386	1.7786	1.72789	1.66569	2.13357	2.43474	2.24412	1.9656	2.10793	1.94942
10719648	NM_001017512	Zfp61	6.09837	5.90917	6.32094	5.98767	6.06506	5.7893	5.9647	5.55161	6.14161	5.90714	5.68968	5.64514	6.10947	5.97959	6.13963	6.15064	5.96415	5.94345
10720559	NM_001107502	LRFN3	6.86419	6.67351	6.74202	6.75326	6.64203	6.48493	6.50156	6.54193	6.60357	6.52785	6.4469	6.65187	7.00503	6.76252	6.96602	6.76035	6.81419	6.91051
10720795	NM_153304	FFAR1	3.04704	2.98986	3.21996	3.03175	3.23602	2.87698	3.19904	3.33847	3.77666	3.46016	3.22131	2.98391	3.18904	2.9452	3.40164	3.25481	3.02284	3.17393
10720955	ENSRNOT00000037519	WTIP	6.73925	6.72635	6.46589	6.73663	6.86689	6.76412	6.4738	6.3391	6.40463	6.6123	6.53685	6.55358	5.56069	5.35713	5.78201	5.50836	5.75743	5.67059
10721200	ENSRNOT00000028923	LOC690114	3.06414	3.09268	3.05888	3.11766	2.90053	3.1655	3.18931	3.30636	3.16995	3.14394	3.12082	3.64128	3.10455	3.10126	3.18566	3.16008	3.02832	3.25423
10721323	NM_001107510	ACPT	5.1931	5.26098	5.30972	5.56167	5.14032	5.18563	4.86813	4.9637	5.19985	4.88446	4.98923	5.43095	4.18141	4.32005	4.32456	4.46281	4.1483	4.20168
10721337	NA		3.7016	3.66009	3.47868	3.75646	3.75633	3.29611	3.80015	4.205	3.97221	3.85318	3.4866	3.91857	3.5746	3.76336	3.68125	4.02878	3.9037	3.85831
10721475	ENSRNOT00000037973		4.55162	4.41346	4.49268	4.39085	4.70628	4.68142	5.01541	4.53159	4.96006	4.73628	4.63954	4.62651	4.65665	4.46965	4.77141	4.7432	4.73282	4.56373
10721802	NM_001108483	SNRNP70	9.14065	9.15931	9.16913	9.34118	9.17885	9.58662	9.02862	9.06234	9.15701	9.102	9.10446	9.13547	9.17232	9.03832	9.24075	9.21591	8.98911	9.10241
10722053	NM_212521	Ush1c	3.95466	3.85742	3.60775	3.70054	3.50023	3.85967	3.78394	3.82623	4.04005	3.86908	4.11451	4.05785	4.00653	3.81632	3.63664	3.68947	3.78	3.62649
10722208	NM_145787	MRGPRX3	7.28839	7.14214	7.21594	7.01311	7.30181	6.8188	7.13579	6.73394	6.99707	6.9465	7.01593	6.80923	6.34422	6.26913	6.05247	6.41478	6.21432	6.1649
10722401	NA		2.71952	2.44811	2.71958	2.80901	2.48602	2.47098	2.99469	2.79732	2.47027	2.94152	3.41606	3.01482	3.98936	4.09216	3.77434	4.32574	3.78262	4.61642
10722417	NA		5.24013	4.92806	5.26279	5.22888	5.06903	4.67721	5.6987	5.67135	4.37946	5.62905	6.6711	6.7513	7.13939	6.73792	6.76573	7.39628	6.8595	7.45009
10722443	NA		6.07791	5.72876	6.00971	6.41005	6.10371	5.82573	6.487	6.10731	5.6669	6.45401	6.94384	6.90701	6.54325	6.45446	6.14443	6.333	6.67363	6.73888
10722515	NA		4.17109	4.14265	3.93463	4.1522	3.87675	4.4179	3.59174	4.17413	3.86066	3.83877	3.63399	3.84879	5.21501	5.10121	5.12866	4.36782	5.20106	4.79575
10722862	NA		1.98768	1.83632	2.07341	1.90998	2.04882	1.83613	2.15164	1.96717	2.40418	2.05531	2.09379	1.98934	2.10179	2.04933	2.30172	2.14681	2.09623	2.14413
10722989	NM_001107531	MESP1	3.46487	3.49447	3.97691	3.71115	3.73864	3.86121	3.49652	3.34702	3.62432	3.30804	3.62219	3.58919	3.54566	3.53514	3.56102	3.90468	3.46028	3.48543
10723519	NM_001000691	Olr27 (includes others)	1.99159	2.21473	1.92338	1.97032	2.02866	2.15779	1.82501	1.82239	1.77645	2.01889	1.72834	1.90733	2.00773	2.11644	2.29356	1.94819	1.92103	1.81308
10723943	NM_001024750	POLD3	7.1442	6.94368	7.00828	7.25011	7.23303	7.12337	7.01409	6.98003	6.97879	6.98221	6.91656	7.08493	6.83098	6.68105	6.68398	6.76536	6.67662	6.70453
10724138	NM_001107540	RNF121	6.77222	6.69242	6.8957	6.68423	6.65654	6.76429	6.61061	6.52646	6.8458	6.54343	6.51097	6.53555	6.51703	6.51281	6.44402	6.68318	6.32611	6.42685
10724164	NM_022639	CHRNA10	3.75835	3.41192	3.50669	3.37904	3.59073	3.72785	3.35294	3.54498	3.48349	3.23845	3.16267	3.39717	3.37856	3.44758	3.47116	3.58671	3.35345	3.30264
10724236	NM_001000749	Olfr561	2.87019	3.02219	3.0586	2.73925	2.3722	2.82267	2.49577	2.5055	2.65482	2.51243	2.23739	2.44036	2.39021	2.24106	2.48436	2.4166	2.4081	2.89519
10724309	NM_001000159	Olfr67	2.73124	2.59139	2.65161	2.12652	2.59907	2.37115	2.20024	2.26637	2.36777	2.4312	2.23795	2.24573	2.47428	2.21473	2.35298	2.70823	2.08579	2.46195
10724355	BC127523	4931431F19Rik	3.50435	3.12436	3.37277	3.10153	3.0226	3.15471	2.99805	3.0184	3.15341	3.08996	2.88533	2.71206	2.95857	2.93843	3.27444	2.78088	3.32844	3.04703
10724377	NM_001014023	TRIM5	8.32652	8.40662	8.31613	8.44333	8.15651	8.62471	8.27271	8.11012	8.20613	8.18052	8.22173	8.33879	7.27319	7.51595	7.21815	7.43217	7.4348	7.44086
10724389	NA	Trim30a/Trim30d	3.88653	3.87436	4.03967	4.60947	4.01845	5.16858	3.76644	3.77492	3.80864	3.8256	3.84606	4.05505	3.46046	3.44092	3.49941	3.82859	3.38388	3.6959
10724411	NM_001000175	OR52N1	2.58844	2.73498	2.56133	2.52769	2.58288	2.88623	2.55632	2.57176	2.59447	2.3385	2.33088	2.41107	2.60241	2.70727	2.83206	2.51776	2.44372	2.71978
10724580	NA		3.3972	2.99363	3.13901	3.44122	3.43332	4.26497	3.13473	3.10103	2.7246	2.91687	3.0107	3.44819	2.70763	2.5684	2.60392	3.13162	2.82718	2.40894
10724664	NA		1.7954	1.7383	1.78053	1.60508	1.67808	1.47806	1.78309	1.80504	1.82749	2.01763	1.86719	1.74174	1.61141	1.67646	1.86297	1.64438	1.73155	1.67236
10725519	NM_022244	ARHGAP17	8.61592	8.60224	8.64058	8.78656	8.67051	8.72144	8.57895	8.43437	8.54078	8.4129	8.53663	8.73764	7.50531	7.32298	7.4633	7.63495	7.5032	7.45137
10727116	ENSRNOT00000054861	Tnfrsf22/Tnfrsf23	5.23193	4.81538	5.12383	5.44517	5.25235	5.61608	4.74551	4.75551	5.07749	5.38934	4.80391	5.09354	3.92218	4.24668	3.99066	3.83674	3.9435	4.13905
10727122	NM_001015024	OSBPL5	7.10336	7.29057	7.25296	7.21432	7.25915	7.29668	7.2256	7.31704	7.34418	7.55529	7.35312	7.35057	7.45109	7.27702	7.3079	7.21748	7.3375	7.43247
10727156	NM_181480	NADSYN1	6.33934	6.55044	6.78878	6.63582	6.74666	6.59913	6.75042	6.71743	6.82158	6.72927	6.70034	6.89232	6.62476	6.53505	6.49471	6.71158	6.64814	6.50561
10727634	NM_001170484	RBM4B	7.73515	7.80478	7.73749	7.71885	7.63552	8.05766	7.6124	7.57443	7.47567	7.73796	7.69445	7.66338	7.63449	7.62543	7.7126	7.71589	7.72862	7.67551
10728240	NM_053610	PRDX5	8.49717	8.63807	8.56845	8.78231	8.71774	8.82415	8.44156	8.4432	8.65771	8.52791	8.54693	8.46577	8.42133	8.49201	8.45739	8.27293	8.38721	8.4463
10728883	NM_001107578	MS4A1	3.31547	3.21303	3.26249	3.21148	3.15344	3.24947	3.22676	3.10003	3.19519	3.08064	2.83949	2.90561	3.01485	3.16385	3.07439	3.33144	2.9737	2.94497
10728981	XM_002728834		3.38334	3.70996	3.56362	3.23603	3.48332	3.3544	3.77193	3.85869	3.67207	3.67207	3.44628	3.92001	3.91478	3.61012	3.59624	3.78164	3.67207	4.03808
10729120	NA		3.48525	3.50416	3.63218	3.39089	3.51905	3.34334	3.61182	3.4991	4.12482	3.47581	3.89021	3.73192	3.82201	3.36387	3.30064	3.61745	3.63764	3.51555
10729336	NA		2.32099	2.15676	2.74947	2.31785	2.377	2.11373	2.55274	2.72651	2.69139	2.435	2.69647	2.45674	2.53704	2.2459	2.51672	2.4492	2.40568	2.3114
10729996	NA		2.89282	2.77228	3.09712	2.82427	3.25391	2.94862	2.68932	2.74308	2.86915	2.77956	2.72917	2.91669	2.82873	2.77092	2.76456	2.98491	2.76395	2.77495
10730415	NM_001047108	LBX1	4.74221	4.95316	4.83954	4.70097	4.6449	4.05799	5.02771	5.29722	4.41514	5.03395	5.02929	5.01485	5.71435	6.1188	5.64289	5.68175	5.51743	5.82119
10730633	NM_133544	USMG5	9.48551	9.41849	9.43159	9.35486	9.66802	9.37062	9.66404	9.68084	9.50765	9.43533	9.84202	9.59387	9.9343	9.99805	10.0512	9.93156	9.92101	10.057
10731795	ENSRNOT00000048687	SRL	5.26332	3.90157	3.88191	3.79416	4.02037	4.07886	3.80828	3.73991	3.86422	3.99802	3.64019	3.48128	3.77178	3.70765	3.98894	3.6397	3.6523	3.88479
10731970	NM_001105766	PKMYT1	5.86115	5.7898	5.56759	6.25158	5.72907	6.32458	5.47967	5.71952	5.48474	5.40824	5.5906	6.01069	5.09928	4.51829	4.5457	4.98932	4.9197	4.92605
10732418	NM_001013965	TEKT4	4.9593	4.8621	4.85225	4.93234	4.55069	4.57165	5.32949	4.85148	4.96708	5.06076	5.23463	4.90216	4.92582	4.76487	4.79001	4.57239	4.76405	4.86684
10732532	NA		4.15454	3.89091	3.93972	3.42797	3.04446	4.58415	3.29297	2.70671	3.08759	3.33247	3.70874	3.90069	3.31876	3.13515	3.56668	2.94805	3.26169	3.58626
10732534	NM_001106991	MRPL28	7.69743	7.77519	7.621	7.93825	7.72871	7.63952	7.46098	7.53983	7.71348	7.58309	7.52584	7.69146	7.38005	7.34839	7.29132	7.16048	7.22026	7.44667
10732644	NM_022230	STC2	4.83414	4.78814	4.84953	4.91858	4.79788	4.89767	4.86013	5.00432	5.39483	5.06296	4.84864	5.20905	4.67333	4.5217	4.92739	4.56863	4.49675	4.82407
10733096	NM_001001095		3.68813	3.49489	3.60585	3.59528	3.31885	3.65037	3.48868	3.44443	3.63047	3.32365	3.27481	3.14531	3.48401	3.54113	3.68813	3.54986	3.64402	3.44863
10733865	NM_001191641	TRIM58	2.77572	3.0164	2.79527	2.703	2.79964	2.96685	2.45774	2.87404	2.82718	2.62411	2.42103	2.41115	2.75876	3.3482	2.84869	2.8357	2.94236	3.23185
10733902	NM_001000771		4.16898	3.84552	4.13002	4.30161	3.83879	3.77908	3.74976	3.63748	3.80703	3.51723	3.77062	4.16218	4.30694	3.95768	4.36628	4.02821	4.20286	4.16219
10733938	NM_001111127	HIST1H2BD	6.30819	6.42774	6.34399	6.59394	6.44751	6.48051	6.67882	6.58822	6.31049	6.52918	7.01994	6.7776	6.85367	7.01924	6.7152	6.80504	6.91311	7.16806
10734718	NA		4.11057	4.19463	3.7703	3.84895	4.14833	3.99424	3.58073	3.75938	3.73906	3.74367	3.98505	3.98522	4.29486	3.91879	3.98691	4.26569	3.8901	4.04113
10735317	NM_001109654	GP1BA	3.46316	3.77727	3.41132	3.51009	3.54766	3.91314	3.44054	3.35249	3.32329	3.58798	3.14132	3.03986	3.497	3.52003	3.75855	3.60119	3.21436	3.90324
10735889	NA		5.13953	5.19874	5.17974	5.39858	5.36561	5.7647	5.15836	4.9009	5.07046	5.16067	5.01875	4.96351	5.15002	5.27624	4.77108	5.5383	5.13925	4.85138
10736312	NM_012611	NOS2	4.85764	4.55385	5.15473	4.76617	4.81306	6.75083	4.06503	4.00071	5.14101	4.47163	4.08713	4.90222	3.62879	3.71221	4.29659	3.9069	4.09671	4.00764
10736415	NR_031952	mir-365	2.6302	2.4475	2.72476	2.51466	2.61601	2.65926	2.71296	2.59223	2.99835	2.85185	3.09308	2.85457	2.57671	2.58268	2.68783	2.81496	2.44088	3.19768
10736712	NM_001105822	CCL2	4.18053	3.71664	4.20822	3.89535	4.39819	5.53111	3.86872	3.44302	4.27742	3.88249	3.32454	3.93443	3.34694	3.02935	3.41334	3.20618	2.96407	3.24058
10736716	NA		2.94928	2.89672	2.85712	2.80205	2.77339	2.76556	2.75288	2.75847	2.80669	2.60485	2.6077	2.77426	2.77851	2.62445	2.94682	2.73195	2.73483	2.73875
10736732	NA		4.20679	3.96348	4.08554	4.04233	3.93323	3.97454	4.25223	4.16125	4.62326	4.16966	4.26223	4.16125	4.66341	4.25923	4.35741	4.27756	4.21777	4.30465
10736736	NM_001012011	LIG3	7.61114	7.65737	7.66123	7.55676	7.7148	7.78517	7.54197	7.46729	7.53465	7.53522	7.42291	7.61522	7.53226	7.50237	7.62769	7.55565	7.5326	7.54437
10736795	NM_001107031	Slfn2	8.27127	8.16417	7.99702	8.24009	8.12415	9.13949	7.86082	7.70894	8.14056	7.82928	7.88015	8.21554	5.92034	6.12011	5.6542	6.338	5.93379	6.35488
10736870	NM_133537	Wfdc18 (includes others)	2.81736	2.83074	2.88604	3.01632	2.76904	3.06567	2.64941	2.74347	2.77332	2.68767	2.49504	2.46069	3.04314	2.47059	2.75803	2.71125	2.80147	2.77095
10737730	NM_001107042	HOXB3	6.14123	6.17759	6.32909	6.22453	6.27716	6.4831	6.02675	6.27264	5.99593	6.21293	6.10081	6.03681	6.55802	6.60913	6.67046	6.39372	6.53895	6.61815
10738162	ENSRNOT00000044342		6.18562	5.64116	6.02892	6.34981	5.62363	5.70249	6.36711	6.17473	6.35515	6.34196	5.94578	6.07257	6.30866	5.95969	6.2164	6.3571	6.08981	6.44711
10738166	NA	Krtap31-1 (includes others)	4.36515	4.48123	4.46977	4.22385	4.32706	4.67704	4.21787	4.07167	4.32883	4.43006	3.89258	4.20617	4.35131	4.35769	4.69702	4.34493	4.25813	4.38409
10738636	NM_001013861	Fam187a	4.2644	3.9509	3.67224	3.95917	3.5343	3.71628	3.67233	3.52041	3.68965	3.5504	3.70378	3.67537	3.81109	3.63947	3.79061	3.42682	3.69356	3.65659
10739035	NM_012544	ACE	7.96446	7.71985	7.94762	7.85827	7.85177	8.69271	7.72938	7.9864	7.68716	7.79422	7.68728	7.61745	7.70548	7.67936	7.72628	7.69938	7.62736	7.71925
10739474	NA		3.2927	3.47711	3.09188	3.36737	3.38531	3.40512	3.25139	2.81228	3.20153	3.09583	3.13207	2.99186	3.08568	2.87025	3.16043	3.06577	2.78718	2.9433
10739994	ENSRNOT00000004904		7.2717	7.01221	7.01245	7.13685	7.18925	8.1877	6.96127	6.90102	6.77434	6.74991	6.97157	7.22292	5.96492	6.36905	5.60333	6.39559	5.94279	6.02773
10739998	ENSRNOT00000004904		7.41961	7.35291	7.30843	7.47293	7.37122	8.47304	7.1212	7.11072	7.28539	7.12009	7.00375	7.26162	6.50873	6.22819	6.17457	6.41272	6.25391	6.35771
10740815	NM_001105764	Zfp213	5.00133	4.55625	4.92212	4.9274	4.75269	4.77588	4.72793	4.67003	4.79728	4.4707	4.61984	4.70236	4.70657	4.76146	4.92672	4.83469	4.7113	4.83622
10740832	NM_001105765	ZNF205	5.90664	5.75494	5.76814	6.0005	5.83874	5.68821	5.91016	6.03418	5.95017	5.88532	6.01318	5.97768	6.42104	6.27171	6.13816	6.18671	6.28889	6.10889
10741330	NM_001009620	TMEM204	6.98402	6.66158	7.02223	6.8744	6.94581	6.97395	6.64762	6.81772	6.72368	6.97659	6.49273	6.53272	6.72169	6.54653	6.65146	6.8894	6.67552	6.69171
10741884	NA	LOC688443	4.99428	4.83646	4.85704	4.93641	5.11419	5.14707	5.08558	5.24866	4.9756	5.12679	5.14412	5.36097	4.93417	4.94391	4.79501	4.9323	4.87783	4.88331
10741887	NM_019206	STK10	5.18249	5.40297	5.37636	5.32146	5.22359	5.30659	5.22955	4.8073	5.06221	5.06219	5.06211	5.24519	4.88439	4.72617	5.11343	4.46354	4.83193	4.8046
10742236	NM_001013966	THG1L	5.90512	5.77019	5.99379	5.95201	5.90039	5.7849	5.51575	5.77782	5.69152	5.71224	5.50074	5.69293	5.54377	5.31922	5.43761	5.55415	5.17396	5.2874
10742336	NM_001134737	TRIM41	8.04213	8.02465	7.92672	7.9149	8.07132	8.03561	7.87926	7.8167	8.02591	7.88531	7.77193	7.95097	8.00327	7.90541	8.04146	7.92423	7.96367	7.94595
10742455	NM_001134600	ZNF879	4.87757	4.8978	5.05089	5.15872	4.77541	4.65711	5.19035	5.16478	5.03182	5.13116	5.1154	5.15404	5.35907	5.1619	5.61154	5.4956	5.41505	5.63961
10742476	ENSRNOT00000038838	BC049762	6.01126	5.86841	6.07027	6.03727	6.21549	6.13371	5.74909	5.86782	5.7895	5.848	6.02383	6.06313	5.99498	6.20574	5.90807	5.93325	6.05153	6.1711
10742712	NM_024156	ANXA6	10.6637	10.5805	10.4691	10.658	10.7635	10.6243	10.4569	10.354	10.5069	10.4096	10.6062	10.5061	10.3587	10.4224	10.3508	10.4251	10.5141	10.3606
10743162	NM_001001097	OR2B11	3.46604	3.34192	3.36057	3.58474	3.18988	3.18555	3.49565	3.60471	3.655	3.60869	3.40002	3.59593	3.78973	3.25899	3.45677	3.34207	3.49901	3.5157
10743723	NM_001009246	ADPRM	6.91782	6.86643	7.33417	7.04532	7.08918	7.02674	6.72721	6.93714	6.9403	7.00531	6.84603	6.84305	6.45246	6.58754	6.69805	6.68451	6.58603	6.556
10744215	NM_012528	CHRNB1	5.03513	4.60757	4.975	4.62643	4.94313	4.48534	4.72937	4.54675	4.63778	4.43058	4.5927	4.30422	4.40659	4.08833	4.21247	4.51652	4.511	4.4028
10744545	NA	SCIMP	7.64729	7.25322	7.39831	8.17033	7.35345	8.24105	6.89911	6.79526	7.17601	7.54	7.45199	7.40334	4.41655	4.21641	4.89244	4.59091	5.04746	4.72975
10744641	ENSRNOT00000011057	PITPNM3	5.50866	5.37295	5.51453	5.45184	5.58892	4.99135	5.9286	5.93448	5.32117	5.85964	5.85861	5.54189	6.69652	6.87417	6.6098	6.35355	6.47751	6.50807
10744784	NA		2.70494	3.19696	2.49707	2.88329	2.81965	2.61719	2.41582	2.32956	2.50992	2.63042	2.67282	2.3725	2.82877	2.73211	2.98118	2.96104	2.49393	2.25701
10745022	NM_001109037	GEMIN4	5.91937	6.14873	5.96322	5.87411	5.93884	5.83169	5.59534	5.82485	5.66676	5.80764	5.87339	5.78124	5.25385	5.39141	5.60899	5.77385	5.45462	5.68965
10745049	NA		3.35955	3.37299	3.46314	3.2965	3.31948	3.24996	3.49427	3.50577	3.35838	3.73088	3.44457	3.67267	3.35838	3.40995	3.61256	3.49771	3.51786	3.61966
10745482	ENSRNOT00000032934	BHLHA9	3.52053	3.56738	3.77481	3.62997	3.86923	3.96576	3.40302	3.48215	3.35838	3.72441	3.34867	3.43694	3.87409	3.88493	3.95826	3.61979	4.16791	3.5165
10745490	NM_001168612	CRLF3	7.73955	7.8067	7.85649	7.85253	7.76878	7.78345	7.69284	7.64183	7.71822	7.80535	7.59185	7.66666	7.62664	7.46646	7.54088	7.47652	7.47288	7.49013
10745646	ENSRNOT00000055932	HEATR9	2.74068	2.65947	2.77771	2.48519	2.63834	2.9393	2.5498	2.52502	2.72297	2.56408	2.58426	2.35779	2.72341	2.55204	2.54396	2.63134	2.56089	2.56702
10747044	NM_001004131	KRT24	3.3851	3.23343	3.32596	3.14278	3.02518	3.3207	3.56456	3.35109	3.50262	3.56456	3.39166	3.3382	3.19893	3.19697	3.62649	3.38953	3.21195	3.47555
10747426	NM_001098788	DHX58	6.4294	6.05371	5.93433	6.11255	6.20339	7.49591	5.97096	5.87138	5.85299	5.74394	6.06366	6.26701	5.35736	5.23511	4.93763	5.33605	5.07784	5.14442
10747614	NM_133544	USMG5	9.47457	9.38184	9.48003	9.38368	9.72411	9.43385	9.69286	9.73271	9.50225	9.48042	9.89582	9.69136	9.96684	10.0512	10.0908	9.96545	9.97584	10.1791
10749325	NM_130744	CYGB	8.33165	8.39536	8.42873	8.38152	8.42791	8.48591	8.24042	8.4885	8.17215	8.363	7.84316	8.21739	8.91393	8.7704	8.79444	8.79868	8.87323	8.95041
10749492	NM_001017481	KIAA1731NL	4.4435	5.16078	4.78891	4.926	4.77866	4.92506	4.64711	4.34945	4.58871	4.54768	4.27459	4.77325	4.33295	4.36981	4.34477	4.26018	3.76277	4.25852
10749648	NM_022386	MAFG	7.17081	7.11867	7.17366	7.31402	7.17663	7.27287	7.10133	6.93044	7.14073	7.03153	7.00189	7.02812	7.27065	6.84949	7.0912	7.08901	6.946	7.09325
10749890	NA		1.71866	1.7152	1.6395	1.7447	1.72136	1.89853	1.83131	1.8596	1.9205	1.93894	1.85407	1.88025	2.04904	1.99052	1.72801	1.90888	1.8789	1.91642
10749977	NR_031803	let-7	2.53785	2.4515	2.57197	2.49747	2.48981	2.56515	2.37085	2.42548	2.49347	2.26748	2.28609	2.40128	2.68867	2.45936	2.60278	2.83762	2.47659	2.45487
10750098	NM_001105896	KRTAP15-1	3.229	3.09291	3.17537	2.91905	3.02925	3.008	2.94113	2.94778	3.02007	2.82991	2.90252	2.80576	2.98572	3.11766	2.91324	2.87189	2.94778	3.0183
10750102	XM_001072002		3.3233	3.4624	3.4793	3.81793	3.79153	3.70776	3.54525	4.22871	3.77233	4.49544	3.88855	3.75877	3.00301	3.09402	3.99273	3.41056	3.28101	3.41306
10750173	NM_001135834	MRAP	3.44027	3.18232	3.54216	3.42841	3.56352	2.86507	3.69964	3.47672	3.61646	3.84898	3.39702	3.46061	3.52283	3.34777	3.72685	3.38089	3.53504	3.61862
10750653	NM_001000047	OR5K2	1.41881	1.65582	1.64547	1.56558	1.77629	1.70137	1.3446	1.40448	1.27664	1.65058	1.43487	1.4013	1.67314	1.39673	1.16125	1.62219	1.32598	1.46586
10750978	NA		3.14277	3.20072	3.20196	3.13052	3.01209	3.09718	3.37973	3.51695	3.80844	3.40036	3.58862	2.87355	3.26011	3.18606	3.53619	3.37875	3.2899	3.29222
10751056	NM_001105882	TMPRSS7	3.56235	3.80437	3.79422	3.8836	3.53747	3.73762	3.64117	3.20218	3.64327	3.42854	3.51136	3.41852	4.94761	4.99444	4.84867	4.42787	4.71815	5.0466
10751652	XR_085981	FBXO45	5.95072	5.6525	5.79742	5.64893	6.05392	5.68277	5.57072	5.69591	5.81836	5.44903	5.70223	5.41844	6.29704	6.18373	6.03485	6.24513	5.98835	6.14404
10752262	ENSRNOT00000057971		3.78075	3.55424	3.7418	3.95623	3.72856	3.96747	3.54065	3.44836	3.6587	3.81664	3.21538	3.71581	3.30451	3.6587	3.66795	3.4529	3.49781	3.64194
10752295	NM_001108322	TBX1	4.38701	4.38866	4.57435	4.78332	4.57669	5.03045	4.28307	4.72346	4.25498	4.47502	4.10534	4.38724	4.27974	3.9767	4.19288	3.97861	4.46077	4.22323
10752318	NR_031903	mir-185	5.31838	5.11064	5.18655	5.19266	5.35453	5.22517	5.10123	4.82869	4.88642	5.09641	5.01956	5.1395	5.36268	5.20274	5.29456	5.21187	5.54971	5.47682
10752535	NR_031877	2610318N02Rik	3.8479	4.26642	3.80274	3.78502	3.75983	4.32869	3.63426	3.6732	3.80108	3.65575	3.68614	3.86453	3.78454	3.39504	3.61377	3.46164	3.32536	3.78747
10752558	NM_001190341	IGLL1/IGLL5	3.14063	2.84655	3.07826	3.01239	2.63035	2.78451	2.50687	2.74731	2.79081	2.45038	2.42462	2.53922	2.91065	2.49807	2.53331	2.6315	2.65285	2.54533
10752598	NM_001105860	MZT2A	8.38114	8.33129	8.24315	8.05959	8.17759	8.12166	8.44374	8.32681	8.23513	8.37569	8.41896	8.31309	8.0365	7.98232	8.02986	8.01704	7.86655	7.98074
10752801	NA		4.84339	4.70685	4.70342	4.94777	4.61673	4.79356	5.05884	5.01886	4.66347	4.98155	5.14525	5.38853	4.68762	4.39338	4.60656	4.84819	4.57412	4.83043
10753024	NM_001191661	URB1	6.64374	6.6039	6.51999	6.56657	6.54072	6.56703	6.36181	6.5342	6.51418	6.42201	6.41141	6.58481	6.56281	6.53116	6.4818	6.52782	6.48238	6.41324
10753109	ENSRNOT00000002800	PAXBP1	5.82509	5.9886	5.88678	5.9536	5.83148	6.05777	5.80596	5.83517	5.7611	5.79138	5.7986	5.74344	6.08308	6.21213	6.15499	6.06555	6.19593	6.00773
10753172	NM_001008287	DONSON	6.74551	7.01341	6.81291	6.84784	6.98908	7.1503	6.75965	6.7443	6.77814	6.85143	6.76851	6.81568	6.75835	6.65793	6.84592	6.71947	6.64751	6.71629
10754311	NM_138885	GOLGB1	6.87326	6.80768	6.7764	6.63953	6.72497	7.03091	6.69224	6.6638	6.61642	6.76491	6.5793	6.63279	6.66802	6.62875	6.66524	6.69111	6.82105	6.72248
10754439	NM_134419	HSPBAP1	5.96198	5.72269	5.88818	5.93265	5.72957	5.67905	5.77724	5.62571	5.5366	5.66955	5.53662	5.69751	5.96473	5.79246	5.91792	5.54425	5.80334	5.7563
10754642	NA		4.75629	4.88936	4.51245	4.79561	4.61179	4.95028	4.45987	4.26629	4.41283	4.69411	4.76455	4.67935	4.68521	5.00079	4.80271	4.66967	4.70077	4.59168
10756075	ENSRNOT00000041244	Vom2r58 (includes others)	2.11696	1.74738	2.45536	2.44157	1.8638	2.22217	2.43847	2.05998	2.48395	2.49872	2.37703	2.6448	2.27543	2.00595	2.33576	2.21217	2.33762	2.31677
10756217	NM_001105902	PEX11G	4.83801	4.83393	4.88464	4.55894	4.85667	4.81819	4.37801	4.52729	4.76291	4.48945	4.51281	4.52469	5.03142	5.35651	5.24517	5.2225	5.22952	5.11452
10756487	NM_023963	CDX2	3.42363	3.1559	3.32247	3.27752	3.13949	3.23311	3.17195	3.44786	3.46523	3.43574	3.37612	3.48695	3.17748	3.35457	3.25651	3.34683	3.26427	3.33749
10757390	NM_001127551	LRCH4	8.92714	8.97717	8.93891	9.08087	8.97894	9.03387	8.78961	8.81044	8.97551	8.74642	8.8879	9.02519	8.28273	8.1623	8.08224	8.14653	8.11387	8.10702
10757420	NM_001109451	LOC100910581/Ppp1r35	7.32758	7.41065	7.23921	7.38794	7.11289	7.39342	7.45429	7.38578	7.48932	7.46172	7.38794	7.4357	7.341	7.54682	7.32738	7.37847	7.44238	7.34092
10758599	NM_001177613	TCTN1	7.13786	7.20332	7.08529	7.10132	7.07322	7.1452	6.89734	6.84774	6.93745	7.03177	7.0771	6.96223	7.19774	7.30973	7.16458	7.22811	7.06381	7.13613
10758711	NM_053760	TRAFD1	8.47686	8.64625	8.60996	8.53068	8.49879	8.76238	8.4486	8.47256	8.41412	8.43166	8.47849	8.46793	8.36826	8.43027	8.44391	8.41997	8.21837	8.20005
10759477	NA		3.02619	4.01599	4.0769	3.12707	3.10856	3.01524	2.86948	3.15559	2.80219	2.48097	2.3341	2.75837	2.40128	2.77871	2.82368	3.01926	2.1209	1.76977
10759497	NA		1.89809	2.28655	2.19427	1.9089	1.83877	2.09123	1.67842	1.86057	2.00004	1.78267	1.72668	1.81694	1.76886	1.91748	2.14855	1.68372	1.96321	1.67242
10759834	U89653	BRCA2	4.62783	4.68034	4.53263	4.72443	4.78936	4.93745	4.91816	4.75558	4.84206	4.86894	4.96826	4.94414	5.05489	4.74022	4.75864	4.72864	4.83397	4.9473
10760298	NA		4.55424	4.74125	4.30498	4.17423	4.80896	4.99086	5.58985	4.66432	4.85856	5.4206	5.09134	4.61983	5.76272	5.63408	5.2858	4.83295	5.51701	5.63245
10761119	NM_053762	ZP3	3.89819	3.82137	4.018	3.88666	3.83834	4.02997	3.55846	3.84427	3.8653	3.80758	3.71616	3.77729	4.03011	3.96578	4.02109	3.94642	3.76416	4.01425
10761521	NA		5.6792	5.75186	5.48686	5.45186	5.42648	5.59402	5.29526	5.31151	5.00713	5.38872	5.39994	5.31573	5.1588	5.26266	5.1732	5.55761	5.20329	5.34199
10761976	NA		1.93209	1.97323	1.786	1.79357	2.05925	1.77118	1.7429	1.64665	1.78906	1.76966	1.5519	1.75234	1.77191	1.81556	1.5676	2.01991	1.8548	2.05873
10762254	NM_001009489	Oas1k	4.32837	3.79544	4.55794	4.64819	3.9146	6.11587	3.85897	3.56812	4.11658	3.26818	3.96856	3.71301	2.86321	2.51937	3.64478	3.73104	2.30076	3.42395
10762740	NM_001009681	OASL	6.27416	6.03029	5.89506	6.12866	6.41068	8.06467	5.69629	6.01765	5.9336	5.81595	5.5876	5.92536	4.97247	5.20814	5.0894	5.5968	4.77735	5.30707
10762934	ENSRNOT00000046920	TTC28	6.11799	6.22234	5.96318	6.33332	6.16432	6.34653	5.99977	6.07057	6.18713	6.12258	5.85409	5.94722	5.9228	5.70042	5.79889	5.68326	5.79784	5.76706
10763367	NM_021696	SERPINB2	2.87417	3.14023	2.92317	2.88172	2.7618	2.60704	3.27595	3.07829	3.15422	2.88826	3.03929	3.36167	2.5901	2.61733	3.10983	2.85961	2.48487	2.91415
10763550	NA		2.6574	2.43206	2.58064	2.6048	2.64369	2.58088	2.54097	2.47311	2.4267	2.34264	2.42114	2.61704	2.75799	2.64183	2.65537	2.66124	2.63793	2.68015
10763737	NM_001126085	LSM6	6.69708	6.78227	6.56812	6.82509	6.49371	7.07765	6.7335	6.41853	6.57657	6.44865	6.54206	6.65288	6.42042	6.40027	6.48127	6.6586	6.52427	6.46979
10764092	NM_017115	MYOG	4.72274	3.37088	3.71118	3.42681	3.55604	3.85415	3.12886	3.75603	3.30369	3.30776	3.21829	3.42724	3.50607	3.37406	3.18373	3.09634	3.26918	3.5244
10765128	NA		2.44183	2.73643	2.57125	2.58473	2.30969	2.34605	2.33401	2.31399	2.38367	2.22445	2.28965	2.30323	2.53897	2.41803	2.52094	2.51509	2.32155	2.27616
10765258	BC078972	CCDC181	6.82782	6.79618	6.72646	6.7821	6.62419	6.54734	7.04238	6.81882	6.86042	6.76832	7.00536	6.86964	6.92117	6.84428	7.038	7.2237	6.97375	6.96602
10766057	NA		5.24984	5.14551	5.31102	5.41025	5.03889	5.04678	5.31546	5.36671	5.29547	5.37818	5.48345	5.68845	5.1265	4.91431	5.26764	5.18115	5.04721	5.36538
10766082	NM_001109079	KIF26B	6.06617	6.05975	6.02004	5.92405	6.31625	5.64232	5.91037	5.99324	5.68466	5.62535	5.92287	5.5887	6.40193	6.32913	6.33413	6.04449	6.31323	6.45352
10767032	NA		2.69688	2.60471	2.76562	2.77413	2.67542	2.41277	2.7508	2.32872	2.38477	2.53972	2.23795	2.10756	2.36135	2.36135	2.79842	2.52766	2.16144	2.2113
10767373	NM_022205	CXCR4	7.59217	7.66338	7.59895	7.69314	7.80091	7.66843	7.48755	7.07082	7.57064	7.57481	7.22807	7.58299	6.26452	6.16559	6.24996	6.0831	6.39778	6.01524
10768130	NA		2.66411	2.54645	2.58488	2.45149	2.52995	2.62537	2.95283	2.59512	2.78268	2.56886	2.98483	3.05409	2.38884	2.49107	2.94404	2.92654	2.49472	2.56938
10768996	NA		3.58528	3.5067	3.4904	3.39315	3.6687	3.4863	3.70032	3.83375	3.57805	3.8168	3.74194	3.64636	3.9156	3.76526	4.07527	3.8591	3.53892	3.65232
10769229	NA		3.55566	3.0729	3.80734	3.62107	3.42343	3.24763	3.46369	3.77078	4.08143	3.55825	3.95356	4.33861	3.23974	3.56227	4.07496	3.55566	3.65425	3.53627
10769370	NM_144737	FMO2	7.28725	6.90932	7.01282	6.88788	6.81384	6.96982	6.68217	7.27797	6.38598	6.50481	6.78482	6.09292	6.71657	6.76126	6.7124	6.77463	6.83201	7.22696
10769436	ENSRNOT00000039581	METTL11B	3.54589	3.4754	3.68375	3.65662	3.65374	3.47646	4.02656	4.04869	4.29803	3.81086	3.87298	3.95016	3.431	3.42021	3.88994	3.76125	3.67121	3.56605
10771649	NM_182952	CXCL11	8.26938	7.87631	8.63707	7.46272	8.11082	8.51766	7.83529	8.09613	7.25153	7.59861	7.37672	7.59326	5.69493	5.23912	5.35908	5.33553	5.75071	5.70074
10771769	NA		2.71246	2.94077	3.03855	2.97428	2.76347	3.00093	2.61754	2.72019	2.68346	2.97332	2.66912	2.74925	2.81465	3.11486	2.74689	2.83367	2.87709	2.83301
10772164	NA	BTF3L4	7.66426	7.46122	7.56529	7.48805	7.6263	7.65439	7.766	7.63252	7.58353	7.75487	7.8509	7.76663	7.55175	7.43033	7.37967	7.59662	7.48242	7.74045
10773166	ENSRNOT00000006659	RGD1565560	2.25623	2.41494	2.30269	2.3037	2.38302	2.36766	2.54654	2.43564	2.56652	2.39805	2.41158	2.39655	2.41108	2.22559	2.39942	2.34029	2.35931	2.28039
10773760	NM_001044228	PES1	8.54295	8.46811	8.48882	8.43356	8.50412	8.51186	8.47662	8.29201	8.47465	8.39465	8.37376	8.32622	7.92891	8.04293	7.87324	7.95133	8.02335	7.96474
10774403	NM_001127537	WDPCP	6.29795	6.33617	6.50263	6.44757	6.40206	6.2358	6.29996	6.28036	5.7177	5.73142	6.0029	6.27369	6.5198	6.4382	6.31944	6.3074	6.31545	6.46454
10774699	NA		3.05142	2.8261	2.99808	2.85717	2.86699	2.87588	2.78327	2.82711	2.85519	2.85629	2.56704	2.72208	2.86245	2.93016	3.02956	2.8576	2.71047	2.93036
10774903	NA	Vom2r66	4.31271	3.61167	4.01083	3.92001	3.90936	3.68007	4.26101	4.13898	4.34435	4.11426	4.02773	4.18131	4.33328	4.06145	4.61517	4.37639	4.73116	4.80109
10775231	NM_001108352	CDC7	6.00918	5.97296	5.79299	6.28138	5.98127	6.02403	5.54187	5.95991	5.90885	5.68745	5.65123	5.99604	5.07801	5.10435	5.26237	5.15837	4.97311	5.03257
10775276	NA		2.69941	2.73384	2.83496	2.49348	2.73348	3.01358	2.61483	2.64155	2.36037	2.57962	2.64623	2.61374	2.60876	2.43075	2.61393	2.48585	2.56212	2.60744
10775624	NA		2.45755	2.33818	2.41479	2.61003	2.52952	2.77759	2.38455	2.43314	2.23091	2.235	2.33517	2.22977	2.36021	2.48259	2.47623	2.09712	2.76116	2.58418
10775794	NM_001013988	STBD1	5.20972	5.21857	5.30782	5.15069	4.96547	4.77308	4.8561	4.95987	4.86646	4.69862	5.21058	4.79739	4.55917	4.87855	4.69764	4.87417	4.69259	4.53983
10775862	NM_173114	PARM1	9.17891	9.28833	9.58012	8.95928	9.32674	9.42132	9.01577	9.14795	9.23914	8.99532	9.04091	9.09076	9.54751	9.18316	9.16107	9.38853	9.39026	9.15179
10775918	NM_153721	Ppbp	4.55449	4.31075	4.89621	4.5343	4.53912	4.84764	4.49967	4.26795	4.41844	4.50385	4.56183	4.2083	4.62472	4.6658	4.69413	4.40632	4.51529	4.55119
10775922	NM_022214	CXCL6	2.94	2.71059	3.43992	2.99858	3.07753	3.54072	2.87309	2.74343	2.96492	2.88562	2.84147	2.79406	2.97343	2.99498	3.18962	3.02272	2.93342	2.66179
10776026	NM_024158	DCK	7.37715	7.11348	7.35893	7.35067	7.32869	7.18982	7.4946	7.40509	7.44815	7.32583	7.30467	7.53247	7.47905	7.50414	7.32289	7.3933	7.36399	7.50925
10776175	NM_001105741	Csn1s2a	2.53822	2.33979	2.65174	2.47225	2.47309	2.62667	2.37085	2.33278	2.63973	2.36462	2.12212	2.13514	2.6651	2.45703	2.61582	2.65174	2.39806	2.63596
10776577	NM_181385	ZAR1	3.92008	4.05466	4.02536	3.88643	3.76935	4.01373	4.13763	4.12051	4.19547	4.03703	4.14737	4.14387	4.07623	3.80783	4.26816	4.09943	4.02626	4.23451
10776938	NM_001106007	Pgm2	8.38246	8.44808	8.41787	8.68246	8.51666	8.58591	8.25516	8.1546	8.56269	8.37623	8.24299	8.47346	7.52295	7.46931	7.31996	7.46254	7.42983	7.36595
10776968	NM_057119	TRA2B	7.12598	7.26991	7.06085	7.33744	7.33028	7.38882	7.13923	7.12321	7.13085	7.05762	7.0162	7.14728	6.71387	6.88226	6.96379	6.77471	6.89457	6.89385
10777355	NM_001106012	EVC2	5.52067	5.41911	5.59066	5.60605	5.50214	5.74439	5.34235	5.29781	5.53021	5.64818	5.23824	5.26208	5.41175	5.30266	5.40888	5.28518	5.43995	5.37096
10778997	NM_001107249	COMTD1	6.60543	6.74444	6.70311	6.69902	6.75892	6.40668	6.8799	6.92683	6.58694	6.82521	6.89986	6.98914	7.01664	7.38536	7.02182	7.17336	7.03246	7.249
10779243	NM_001009969		2.40732	2.33139	2.43987	2.33107	2.44044	2.36291	2.74823	2.69611	2.48798	2.43212	2.59459	2.45892	2.23595	2.24861	2.43038	2.36562	2.24534	2.22907
10779253	NM_001009968		2.78541	2.69981	2.85615	2.85804	2.75179	2.7113	2.98427	3.07345	2.86254	2.78788	2.90506	2.829	2.71318	2.87721	2.89708	2.80033	2.70033	2.60218
10779265	NM_001011697		2.68593	2.75269	2.68829	2.65138	2.77441	2.60634	3.03347	2.83902	2.77395	2.85688	2.96713	2.67413	2.57786	2.59546	2.80907	2.57088	2.63183	2.60979
10779312	NA		3.54198	3.41246	3.34453	3.34806	3.41167	3.48856	3.29447	3.31808	3.07118	3.34881	3.3178	3.02569	3.32942	3.39891	3.11125	3.52201	3.39636	3.50128
10779681	NA		3.96633	4.00609	3.54701	3.84361	3.78883	4.43668	3.87021	3.32283	3.81329	3.81007	3.54265	3.49147	3.98248	3.90267	3.77132	4.15968	3.73963	3.84367
10779758	NM_001109099	NAA30	6.43661	6.45004	6.27806	6.16586	6.48639	6.35496	6.35251	6.18404	6.18317	6.15307	6.27689	6.04668	6.8813	6.78518	6.84784	6.50383	6.76584	6.60209
10779792	NA		3.16136	2.41222	2.55787	2.683	3.25267	3.26932	2.61098	2.34354	2.64239	2.43021	2.3594	2.70958	2.28244	2.51196	2.63573	2.13777	2.45704	2.6445
10779978	ENSRNOT00000060360		2.54649	2.61666	2.37455	2.67959	2.61407	2.4765	2.52585	2.61625	3.06511	2.74585	2.67346	2.80108	2.68211	2.78365	2.77624	2.65949	2.75814	2.47
10779987	ENSRNOT00000060251		2.76809	2.93564	2.79188	2.75099	2.9032	2.72457	2.76306	2.53769	2.71251	2.60689	2.53671	2.77179	2.87189	2.93227	3.01755	2.78249	3.04196	2.81556
10780226	NM_022685	REM2	3.4023	3.37213	3.77333	3.48111	3.40605	3.64718	3.24108	3.35479	3.1503	3.36612	3.26485	3.29341	3.47005	4.11416	3.41862	3.68867	3.51143	3.34806
10780979	NM_001108283	Rpl23a	10.401	10.3407	10.4413	10.3402	10.5183	10.6428	10.5722	10.6511	10.5655	10.4653	10.6729	10.6009	10.2338	10.2843	10.3409	10.3632	10.4085	10.45
10781690	NM_053520	ELF1	9.20117	9.40075	9.18408	9.31722	9.28539	9.37842	9.18993	9.18203	9.27081	9.14158	9.05817	9.26859	8.20339	8.09481	8.13403	8.14126	8.15384	8.18559
10781713	NR_032768	mir-759	1.74868	1.79515	1.60964	1.71268	1.65035	1.72552	1.65837	1.66743	1.56098	1.65234	1.6219	1.55127	1.67534	1.65271	1.67863	1.61626	1.66024	1.60822
10782368	NM_001009971		2.0728	2.18187	2.10665	2.19963	2.24077	2.23883	2.57044	2.52992	2.32111	2.10826	2.73439	2.21665	2.04259	2.0093	2.19954	2.27892	2.0298	2.26281
10782383	NM_001009976		2.25934	2.2472	2.24727	2.22689	2.26798	2.22325	2.67653	2.43169	2.25458	2.28785	2.87459	2.23933	2.17224	2.31591	2.31682	2.38357	2.29658	2.43465
10782409	NM_001011701		2.28753	2.30881	2.30186	2.34954	2.39094	2.22638	2.71108	2.38369	2.33662	2.46192	2.48339	2.31993	2.01149	2.2605	2.26498	2.1988	2.1433	2.2543
10782467	ENSRNOT00000033048	RARB	5.11129	5.06325	5.07826	5.01824	5.06264	5.44713	4.89753	4.96351	5.02179	5.04857	4.65071	5.04824	5.006	5.01077	4.91691	5.04755	5.0146	5.08066
10782469	ENSRNOT00000033048	RARB	6.50312	6.93975	6.65065	6.58227	6.70958	7.17272	6.42607	6.36982	6.73694	6.64716	6.00243	6.42008	6.38271	6.24259	6.02913	6.4477	6.37741	6.49931
10782493	ENSRNOT00000030991	Nek10	3.90214	3.90474	3.70638	4.08458	3.89624	3.81206	3.76111	3.64084	3.90881	3.34002	3.36265	3.6384	3.9369	3.68336	3.96855	3.95985	4.05617	4.03226
10782704	NM_001107288	FLNB	8.53466	8.59864	8.59573	8.60624	8.58911	9.07397	8.36762	8.57556	8.63556	8.52444	8.41001	8.41547	7.89306	7.77754	7.67284	7.74646	7.83859	7.90507
10782777	ENSRNOT00000061476		2.22669	2.36636	2.25139	2.13763	2.25661	2.39933	2.33588	2.65763	2.21556	2.64926	2.83915	2.31797	2.02749	2.08822	2.24412	2.35398	2.19209	2.0949
10783083	NM_022591	TEP1	8.78328	8.91025	8.83642	8.88134	8.77937	8.94731	8.71635	8.75407	8.844	8.75714	8.75126	8.71708	7.75938	7.74565	7.61323	7.71992	7.79617	7.78251
10783183	NM_001012209	RNASE12	2.69012	2.69105	2.62132	2.43248	2.51339	2.19945	2.80813	2.69901	2.80724	2.5833	2.66935	3.0585	2.95789	2.63552	3.28056	2.70104	2.66891	2.8835
10783193	NM_001029904	RNASE1	4.13728	4.35773	4.01297	3.958	4.02686	4.11556	3.61314	4.05523	4.01371	3.78055	3.92669	3.90318	4.14142	3.90382	3.96596	3.96711	3.93114	4.49211
10783207	NM_001012232	Rnase2 (includes others)	2.41933	2.29625	2.06458	2.05278	1.99037	2.31878	1.94419	1.76908	1.8373	2.00551	1.62772	2.21482	2.12134	2.18567	2.30117	1.66814	1.90077	1.56113
10783510	ENSRNOT00000060251		2.76809	2.93564	2.79188	2.75099	2.9032	2.72457	2.76306	2.53769	2.71251	2.60689	2.53671	2.77179	2.87189	2.93227	3.01755	2.78249	3.04196	2.81556
10783607	ENSRNOT00000036150	CDH24	5.07107	5.15392	5.16052	5.11931	5.13583	5.27778	5.35015	5.32535	5.09576	5.31032	5.42294	5.30874	6.28515	6.24845	6.33484	6.31321	6.32932	6.3394
10783749	NM_001098803	ZFHX2	6.75605	6.6531	6.75251	6.53436	6.58975	6.52219	6.68492	6.31909	6.25664	6.45926	6.47926	6.56419	7.349	7.23253	7.04931	7.08268	7.04024	7.15736
10783849	NM_001012155	TM9SF1	8.44251	8.51646	8.49275	8.53352	8.53473	8.6919	8.2969	8.29947	8.58918	8.49703	8.30668	8.36709	7.92331	8.19659	8.06256	8.16332	7.95713	7.94708
10783933	NM_019285	ADCY4	7.69428	7.64995	7.58984	7.67637	7.47364	7.85631	7.5056	7.34834	7.56731	7.3246	7.46496	7.62658	6.11936	6.25336	6.06106	6.37669	6.24172	6.17955
10784059	NM_134332	Gzmc	2.40724	2.61717	2.68284	3.02958	3.11892	2.84022	2.83753	2.43782	2.24002	2.57775	2.46085	2.56093	2.28981	2.44938	2.67471	2.49749	2.16175	2.18597
10784546	NM_013007	PNOC	7.40985	7.15716	7.23122	7.11771	7.3045	7.50494	7.51387	7.54036	7.65701	7.82374	7.36655	7.34389	7.81081	7.56726	7.62275	7.53147	7.41976	7.59741
10785452	NM_030854	LECT1	4.5529	4.9834	5.20544	4.16911	4.7484	4.21591	4.6514	5.2923	5.14198	4.91711	5.03578	5.29309	5.55947	5.84975	5.35206	5.24425	5.00028	5.38427
10785558	NM_194353	SETSIP	2.65599	2.4428	2.93762	2.83936	2.64895	2.64184	2.45026	2.65503	2.62694	2.36471	2.52559	2.3538	2.35592	2.61443	2.69391	2.38734	2.34056	2.49386
10785794	NA		2.98663	2.92728	2.83003	2.62891	2.98348	2.93614	3.14709	3.19878	3.01151	3.12081	3.08047	3.10755	3.01777	3.13394	3.4993	3.28274	3.00047	3.05457
10785798	XM_002728309	Gm14007	3.91553	3.91745	4.13029	3.80418	3.79994	4.27109	3.67331	3.60564	3.87888	3.87166	3.9105	3.73905	3.93109	3.56223	4.01612	3.86752	3.77018	3.91131
10786036	NM_001025634	GGACT	6.35467	6.42467	6.52473	6.23453	6.56916	6.65088	6.48543	6.88502	6.67799	6.66159	6.61837	6.50646	6.50171	6.44707	6.56501	6.31008	6.41446	6.50363
10786957	NM_181632	SYT15	3.10503	2.97291	3.26779	3.10907	3.10945	3.01747	3.25055	3.27825	3.22759	3.08566	3.19353	3.50845	3.67035	3.67429	3.40164	3.55872	3.59069	3.57581
10786993	XM_002725158		5.85393	5.8531	6.01726	5.86515	5.98464	5.82757	5.96201	5.61806	5.64663	5.4474	5.75537	5.76644	5.5914	5.65751	5.56895	5.47381	5.71014	5.69035
10787328	NM_001106066	PGLS	7.03751	7.14103	7.08811	7.16329	7.09199	7.20889	6.87692	6.86671	7.11773	7.12226	6.89877	6.96816	6.28499	6.48225	6.37847	6.22193	6.54167	6.50389
10787817	NA		4.31768	4.2216	4.40074	4.20736	4.25763	4.47581	4.35365	4.52088	4.33451	4.43635	4.7808	4.55578	3.90523	4.03819	3.81712	4.08562	4.07742	3.92565
10788497	NM_001014143	ERI1	8.57654	8.66985	8.56017	8.56759	8.66482	8.43812	8.74006	8.7087	8.66301	8.6079	8.76263	8.61445	8.2734	8.3838	8.39025	8.33163	8.27839	8.25315
10788707	NM_013108	ADRB3	3.18308	3.30589	3.1183	3.06506	3.10187	3.3177	2.36226	3.05893	3.09792	3.00911	3.04223	2.62837	3.67094	3.02668	3.06204	3.06641	2.89087	3.26138
10788841	NM_001012158	LETM2	6.10512	6.1749	6.07374	6.35283	6.04333	5.973	6.39506	6.3348	6.15912	6.35549	6.37804	6.3377	6.86983	7.22372	7.02655	7.02714	6.99675	6.71638
10788881	ENSRNOT00000022097	PLEKHA2	6.9654	6.88669	7.05883	7.06921	7.03861	7.13491	6.85376	6.72352	6.99704	6.69473	6.79976	6.93536	6.09046	5.95043	5.83332	6.03954	6.25887	5.93078
10791279	NM_001037315	NAT2	5.76943	5.9704	5.73283	5.92183	5.7929	5.98768	5.6848	5.65461	5.71525	5.6594	5.75913	5.7409	4.81186	5.02566	4.76665	5.00864	4.76299	5.03445
10791406	NM_198764	SH3RF1	7.811	7.97459	7.84131	8.02747	7.91293	7.93222	7.8384	7.77888	7.8365	7.83445	7.75646	7.71427	7.43216	7.27399	7.46482	7.28572	7.34814	7.49868
10791563	NA		2.07949	1.966	1.95776	2.08008	1.92019	1.92636	1.89005	1.83508	1.89236	1.77083	1.92984	1.79932	1.99088	2.01377	1.98814	2.08579	2.10048	2.07214
10791565	NM_053653	VEGFC	5.43604	5.83997	5.75094	5.64194	5.57959	6.10209	5.4281	5.68021	5.14474	5.4298	5.47372	5.40614	5.33094	5.04931	5.12968	5.10678	5.2783	5.22941
10791650	NA		3.21734	3.46362	3.70159	3.95872	3.57577	3.54155	3.77305	3.85949	4.2786	4.03254	3.67692	4.27539	3.90503	4.01679	3.73618	3.50022	4.2244	3.84214
10792522	NM_001037510	Defb10/Defb9	2.54194	2.51317	2.65215	3.04013	2.52833	2.47217	3.2705	3.60965	3.28506	2.80108	2.91279	3.04566	2.76039	2.55766	2.58316	2.54427	2.62119	2.37097
10793988	NM_001170408	Fam193b	5.79463	6.02686	5.79117	5.85924	5.82647	5.98357	5.9118	5.44802	5.342	5.7182	5.60553	5.80005	6.29373	6.18017	6.04261	6.40565	6.25544	6.29541
10795957	NM_053689	GTPBP4	8.06909	7.99371	8.02239	8.05405	8.04201	8.21003	7.98295	7.82805	8.00442	8.00953	7.88003	7.89954	7.67793	7.60095	7.74971	7.7309	7.57818	7.54415
10797009	NA		8.87875	8.85281	8.91618	8.84082	9.04216	8.90838	9.10134	9.11578	8.82162	8.89341	9.27772	9.14256	9.45495	9.50709	9.44849	9.58778	9.44788	9.55547
10798025	NA		5.55013	5.2007	5.84871	6.04974	5.21602	5.66425	5.39897	4.822	5.38696	5.2838	5.09724	4.52421	5.4839	4.43092	5.24746	5.22475	5.18426	4.64789
10798431	NM_001191692	LRRC16A	3.6944	4.00617	3.95027	3.91915	3.9345	3.75306	3.70991	3.34287	3.51727	3.53622	3.72745	3.6136	3.6071	3.57635	3.36641	3.56463	3.63196	3.55112
10798964	NM_053518	LYST	7.74192	7.8384	7.7277	7.85226	7.86646	7.70741	7.69011	7.76753	7.58803	7.57756	7.65496	7.73447	7.80222	7.72358	7.74716	7.8395	7.73387	7.66882
10799357	NM_001109900	Akr1cl	5.88948	5.90526	5.94108	5.80382	5.90242	5.83272	6.00429	5.70125	5.64836	5.76124	5.648	5.5066	5.70599	5.70227	5.70245	5.73594	5.76462	5.63051
10799733	NM_001109403	C1QL3	7.12693	6.96291	7.14492	7.01377	7.32948	6.81054	7.15089	7.17753	7.24651	7.44375	7.26924	7.47318	7.47213	7.39029	7.54988	7.39001	7.43154	7.43895
10800328	NA		1.9588	1.97504	2.04611	1.93876	1.82557	1.97511	1.97143	2.06142	2.13204	2.19757	2.08354	1.99811	2.01518	2.2252	2.03759	2.04628	2.01141	2.04394
10801167	NM_001109123	PCDHB2	5.81578	5.44181	5.50843	5.695	5.85927	5.45942	5.90736	5.74452	5.75599	5.66576	5.90031	5.85416	6.2935	6.45466	6.34441	6.34606	6.513	6.45029
10801339	NA		1.7426	1.74218	1.73808	1.89211	1.87981	1.80652	1.62929	1.74114	1.57486	1.72664	1.6122	1.70136	1.74738	1.82191	1.73987	1.69795	1.75557	1.67227
10801481	NA		5.58937	5.55055	5.58207	5.51239	5.44441	5.54904	5.61507	5.63015	5.65028	5.60485	5.66885	5.75865	5.47095	5.63702	5.52732	5.43794	5.45227	5.5305
10801695	NA		3.60945	3.32305	3.50908	3.12058	3.46918	3.86917	3.54774	4.31892	3.83495	4.48468	3.66794	3.75649	3.87197	3.46721	3.70497	3.28403	3.65591	4.34006
10801867	NA	LOC100910150	4.51409	4.62182	4.45349	4.33036	4.80643	4.36807	4.38147	4.44501	4.23701	4.02817	4.36188	4.25326	4.4057	4.24689	4.26218	4.66149	4.39984	4.60744
10802026	NM_012920	CAMK2A	8.54346	8.21828	8.48375	8.1593	8.3958	7.76619	8.52427	8.68395	8.27348	8.5382	8.61776	8.42446	9.41707	9.43674	9.46283	9.37604	9.32634	9.37003
10803001	NA		6.80502	6.46551	6.73039	7.05035	6.63659	6.97967	6.68012	6.41175	6.4785	6.84412	6.41414	6.60363	6.22196	6.16559	5.94115	6.08591	6.21196	6.0783
10803110	NM_001107370	CD226	4.13218	4.14783	4.46428	4.4455	4.01997	4.76282	3.96685	3.90937	4.06565	4.02791	3.89643	3.98172	3.87058	3.99183	3.98985	3.98592	3.87176	3.84209
10803509	NR_031905	mir-187	4.39716	4.6359	4.63437	4.43913	4.24942	4.43094	4.48386	5.24725	4.8804	4.65777	4.6431	4.65914	4.69766	4.59702	5.01093	4.39246	4.29806	4.49331
10804341	NA		2.96375	3.07025	2.9717	2.85283	2.9102	2.76884	3.09265	3.02402	2.98754	2.97552	3.11008	3.14467	2.71729	2.97644	2.96311	3.03078	2.84346	2.9795
10804459	NM_001106146	HDHD1	2.81234	2.68868	2.92889	2.94072	2.67911	2.74465	2.84625	3.00934	3.5032	2.78588	3.01556	2.91618	3.02637	3.1185	3.12206	3.23331	3.06506	3.0118
10805327	NM_001191942	SIGLEC15	5.97835	6.0258	6.18666	6.19126	6.08423	5.79373	5.56145	5.74309	6.07932	5.99783	5.79611	5.71854	5.30374	5.4269	5.3446	5.11197	5.16849	5.13779
10805600	NA	LOC689166	5.44302	5.37152	5.04432	5.26766	5.42759	5.42749	5.59232	5.28698	5.44388	5.50554	5.53006	5.93301	5.10102	5.18661	5.29983	5.27827	5.15721	5.49365
10805967	NM_001108437	CCDC102A	6.66572	6.33196	6.50083	6.56809	6.69266	7.01944	6.16221	6.35519	6.53389	6.50169	6.34604	6.54736	6.14491	6.05936	5.72322	5.92358	5.99464	6.23566
10806250	NM_001107413	Irx3	5.19516	5.17928	5.40358	5.4963	5.21334	5.35203	5.8859	5.76342	5.34642	5.43973	5.46974	5.35605	5.49205	5.63139	5.12818	5.13631	5.13646	5.41253
10806779	NM_170667	RLN3	3.76062	3.703	3.97456	3.86053	3.76255	3.72052	3.92817	3.90066	4.15078	4.03196	3.8653	4.32067	3.64077	3.75238	4.00771	3.9002	3.51868	3.67678
10806981	NM_013130	SMAD1	7.87477	7.93257	7.96287	8.01299	7.9843	8.08509	7.91287	7.81232	7.80212	7.84758	7.74283	7.87717	7.63469	7.56596	7.60047	7.67178	7.73099	7.60147
10807017	ENSRNOT00000048673	RGD1559531	4.12498	3.52403	3.6863	3.82092	4.26179	4.08861	4.07099	4.03542	4.21418	4.14919	4.2486	4.17749	4.24608	4.27899	4.04453	4.09605	4.11592	4.33622
10807879	NA		4.60444	4.9031	4.8499	5.37436	5.25327	4.51891	4.76744	4.42198	4.26786	4.7666	4.46002	4.33336	6.00996	5.76747	5.71312	5.72244	5.47898	5.82658
10807955	NA	HYDIN	4.89503	5.02738	5.04992	4.87279	4.9967	4.76527	4.78228	4.59697	4.18284	4.61258	5.16111	4.63174	5.70335	5.8651	6.26443	5.84688	5.61744	5.96524
10808603	NM_001108454	CPNE7	4.06731	3.88934	4.08032	4.10101	4.29298	3.91905	3.81868	3.73849	3.84395	3.6306	3.95244	4.10161	4.41391	4.61423	4.11822	4.07505	4.25744	4.46425
10808762	NA		2.03421	2.02617	2.1838	2.11145	2.07924	2.28678	2.17637	2.26244	2.24412	2.29881	2.19539	2.25736	2.19813	2.18268	2.24412	2.15072	2.10051	2.14952
10808812	ENSRNOT00000025357	CAPN9	3.29589	3.05983	3.39686	3.53499	3.11165	3.29314	3.32151	3.05868	3.12729	2.9401	3.05313	2.85421	3.27278	3.46653	3.52642	3.34955	3.03322	3.52362
10809090	NA		3.13053	3.70453	3.00772	3.1109	3.00004	2.85588	2.84641	2.54185	2.91844	2.98927	2.23131	2.69161	3.60289	3.13353	2.92415	2.61379	2.74056	2.92583
10809303	XM_214630	Nlrc5	6.0338	6.00832	6.14075	5.90161	5.97003	6.4507	5.90214	5.73768	5.61991	5.74101	5.71594	5.88813	4.46744	4.47279	4.61941	4.92697	4.7578	4.74821
10809471	NM_001009716	ASPHD2	5.83941	5.47559	5.85253	5.46477	5.82797	5.37391	5.98095	5.89434	5.88026	5.88062	5.88507	5.7728	7.02338	6.67086	6.62734	6.66172	6.69644	6.26558
10809893	ENSRNOT00000044160	LOC102557302	3.89261	3.75058	3.50652	3.60346	3.82776	3.82776	4.0879	3.74069	3.89261	3.88661	4.10884	3.93724	4.17618	3.64749	3.94173	4.15886	3.90797	4.06024
10809906	ENSRNOT00000044801	LOC102557302	6.47761	6.92274	6.82021	6.44705	6.40314	6.64645	7.03168	6.80724	6.55736	6.78456	6.95231	7.02026	7.27395	7.40831	7.2443	7.31547	7.44216	7.25916
10810549	NA		4.16412	4.03569	4.29653	4.18598	4.0139	4.48752	3.79812	3.78087	4.13315	4.17011	4.18665	3.70681	3.80783	4.1174	4.04094	3.96393	3.89188	3.59306
10810570	NM_001106178	EXOC3L1	5.38117	5.38649	5.37587	5.72131	5.39879	5.81275	5.29425	5.3414	5.24286	5.58512	5.11151	5.37612	5.53814	5.38689	5.31686	5.27355	5.3137	5.30982
10810585	BC166813	LRRC29	4.8584	5.40809	4.74591	5.16847	5.17563	5.32934	4.53344	4.74578	4.74457	4.79443	4.73413	5.26148	5.69697	5.5139	5.4215	5.10984	5.6388	5.1914
10810848	NM_001106183	TMED6	2.54851	2.39868	2.44532	2.84314	2.65932	2.39614	2.85624	2.90368	2.90465	2.66263	2.69901	2.66874	2.71594	2.70407	2.83141	2.9873	2.83205	2.78328
10811488	ENSRNOT00000023721	C16orf74	4.92886	4.54445	4.90053	4.7746	4.41702	4.56928	4.46197	4.60089	4.43035	4.57581	4.23812	4.46878	4.79989	4.75462	4.80794	4.72482	5.08974	4.99339
10811861	NM_001012166	ABCB10	6.61675	6.7346	6.69818	6.66379	6.85466	6.70334	6.42512	6.58162	6.44181	6.60114	6.59793	6.63809	6.89604	6.97745	6.6753	6.97396	6.88224	6.84482
10812229	ENSRNOT00000062017	TTC37	7.30919	7.48895	7.51255	7.55599	7.41728	7.51712	7.43567	7.22686	7.27295	7.35347	7.27273	7.27018	7.38221	7.47258	7.21722	7.44066	7.47454	7.08276
10812329	NM_001081751	POU5F2	3.41429	3.21576	3.40874	3.7826	3.7323	3.27698	3.37803	3.21836	3.41698	3.08452	3.04392	3.32826	3.70837	3.53961	3.69701	3.63082	3.59913	3.55872
10812377	NA	LOC100359661	2.37034	2.57143	2.63829	2.63455	2.67378	2.56408	2.61461	2.92995	2.8398	2.78897	2.76148	2.71689	2.7178	2.55791	2.54111	2.68588	2.66495	2.71121
10812495	NA	LOC100911530	2.18747	2.03945	2.08306	2.03841	2.14203	2.08803	2.02118	2.05186	2.04614	1.86393	1.79056	2.03333	2.01232	2.14486	2.08181	2.22982	1.92226	1.99674
10812920	NA	Rpl29 (includes others)	3.85989	4.17321	4.00799	3.67558	3.48947	3.51954	3.53913	3.5921	3.39099	3.65534	3.58975	3.59951	3.28277	3.27799	3.45453	3.51692	3.2468	3.18941
10812954	NM_031821	PLK2	7.5667	7.90595	7.76974	8.0619	7.95686	8.07551	7.53936	7.58857	7.85569	7.6985	7.4626	7.89069	7.18838	7.02044	7.13383	7.08939	7.40843	7.16689
10813133	NM_001007634	PELO	3.98829	4.39492	4.21706	4.45314	4.3999	4.412	4.66914	4.27722	4.87633	4.66943	4.53236	4.5147	4.50703	4.23908	4.88105	4.18729	4.29335	4.23315
10813136	NM_001162413	MOCS2	7.10743	6.98441	6.91108	6.96219	7.17909	7.28852	6.9851	6.71605	6.6156	6.90353	7.00683	6.67658	6.86939	6.93325	6.92616	7.13898	7.214	7.10832
10813214	NM_017268	HMGCS1	9.31929	9.28203	9.38515	9.19567	9.45388	9.03097	9.50209	9.52143	9.35439	9.35121	9.47264	9.56068	10.7096	10.6574	10.7791	10.7891	10.6485	10.3426
10813723	NM_001047944	LOC499544	3.06864	2.9693	3.10459	3.2243	3.18914	3.13831	3.02236	2.67747	3.22408	2.834	2.88184	2.99728	3.23241	3.14097	3.14003	3.09749	2.90769	3.16216
10813815	NA		2.80828	3.12672	2.98577	3.17778	2.74402	2.97796	3.08539	3.10222	3.49359	3.14361	3.21631	3.30991	3.12751	3.13244	3.25127	2.93517	3.30728	3.59868
10813984	NM_022271	OTULIN	4.80851	4.65581	5.0896	4.7395	4.65865	4.84635	4.68701	4.02687	4.58131	4.57025	4.61498	4.71859	4.25837	4.54441	3.90344	4.2658	4.34436	4.5393
10814851	NA		4.73224	4.94064	4.80304	4.92919	4.763	4.70123	4.65628	4.58254	4.67296	4.77648	4.27099	4.6759	4.6017	4.73293	4.93083	4.84111	4.76136	5.00567
10814894	NM_181768	ACAD9	7.60807	7.65479	7.49676	7.63472	7.59526	7.4062	7.70658	7.57777	7.66048	7.74785	7.6797	7.68981	7.74687	7.79837	7.79906	7.96056	7.80602	7.76671
10815009	NM_001006977	ADAD1	2.8862	2.79091	2.89644	2.79477	2.8735	2.73234	2.74498	2.51974	2.74252	2.49739	2.76749	2.61629	2.95992	2.72568	2.99337	2.70823	2.78381	2.75475
10815205	NA		2.741	2.64203	2.96959	2.83889	2.67645	2.70195	2.97805	3.05764	3.03063	2.78509	3.02284	3.14311	2.7048	2.89834	2.98497	3.04802	2.631	2.72512
10816564	NA		2.15992	2.22171	2.28827	2.37462	2.06696	1.91227	2.46008	2.33169	2.32735	2.2883	2.54332	2.36936	2.09573	2.2758	2.52847	2.608	2.44372	2.21632
10816590	ENSRNOT00000027385	KIAA0907	8.11964	8.03531	7.98064	8.03772	8.10655	8.02501	7.96804	7.90858	8.02555	7.83944	7.94484	7.9857	8.10625	8.01256	8.12757	7.99954	8.08298	7.9991
10816805	NM_001106447	PYGO2	6.1124	6.18159	6.0584	5.96158	6.03407	6.16027	5.70261	5.93712	6.08167	5.99247	5.85103	5.78546	5.91097	5.94647	5.63326	5.8106	6.08066	5.726
10817142	NA	Flg2	2.57273	2.9843	2.66409	2.62123	2.57043	2.97101	2.91309	3.31312	3.19634	2.7273	3.13891	2.91632	2.76131	2.60067	3.48877	3.00705	2.56519	3.01289
10817438	NM_001108949	HORMAD1	4.37952	4.13137	4.40538	4.88541	4.5911	4.74833	3.97691	4.01578	4.0174	4.70016	4.37068	4.24755	4.43149	4.06968	4.3061	4.32141	4.26438	4.2297
10817656	NM_031712	PDZK1	3.96497	3.74239	3.77042	3.73514	3.76555	3.89542	3.90098	3.69156	4.0162	4.22713	4.21085	3.90079	4.08889	4.04939	3.84294	4.09557	4.08222	4.01504
10817666	NM_019280	GJA5	6.38672	5.54075	5.83517	5.57576	5.94418	6.59219	5.6348	5.89842	5.31943	5.67939	5.41224	5.47619	4.69463	4.37128	4.36535	4.64447	5.2083	4.78941
10818158	NM_012896	Adora3/LOC100911796	5.25756	5.39079	5.17403	5.43885	5.08623	5.08574	5.58994	5.44636	5.40242	5.33763	5.38718	5.6127	5.71987	5.80276	5.26901	5.35438	5.50299	5.29566
10819074	NM_001106472	DKK2	3.60666	3.15509	3.47668	3.44378	3.68897	3.76606	3.45949	3.51233	3.33402	3.45679	2.80069	2.95881	3.80264	3.41054	3.38466	3.39166	3.41026	3.40266
10820010	NA		3.02125	3.24162	2.85723	3.37276	3.039	3.39587	2.81155	2.70297	2.6706	2.93825	2.89455	3.04963	2.68427	2.63184	3.04359	2.89766	2.87365	3.03721
10820094	NA	MCTP1	4.13335	4.66641	4.37698	4.27943	4.40347	4.04063	4.3412	4.47727	4.44877	4.62733	4.51986	4.74539	4.60994	4.86741	4.72282	4.50261	4.69588	4.8233
10820324	NA		4.67178	5.05601	4.66788	4.80823	4.76451	5.04876	4.63127	4.55565	4.67371	4.66074	4.52753	4.74753	4.63128	4.89459	4.5646	4.53071	4.6074	4.50413
10820631	NA		4.37147	4.20486	4.19948	4.23255	4.44115	4.21524	4.54914	4.46665	4.37762	4.51195	4.38926	4.51531	4.74555	4.97587	4.54309	4.63578	4.57968	4.49275
10820761	NA		1.76053	1.76409	1.62035	1.71095	1.69701	1.85441	1.60495	1.68079	1.69427	1.55141	1.68055	1.60384	1.7062	1.78008	1.72205	1.69682	1.7707	1.8073
10821008	ENSRNOT00000025129	CENPH	3.96239	3.36592	3.72021	3.76713	3.67657	4.05754	4.10847	3.85937	4.22794	4.02155	3.81614	4.17429	3.07936	3.10455	3.12823	3.40768	3.0579	2.92198
10821450	NM_030994	ITGA1	7.91632	8.05293	8.11813	7.96028	8.30226	8.72362	7.74246	7.89272	7.92655	8.01348	7.6221	7.72745	6.84792	6.24591	6.30058	6.75647	6.92951	6.94105
10822322	NA		5.52039	5.38074	5.78318	5.50151	5.25283	5.28543	5.65509	5.23297	6.0297	5.78656	5.7344	5.93671	5.30581	5.03464	5.4	5.32198	5.28675	5.22608
10822444	NM_031080	PDE7A	6.12231	6.30945	6.30481	6.30102	6.15229	6.52454	6.05503	5.90636	6.2009	6.06907	6.07944	6.16411	5.74359	5.70824	5.51647	5.74029	5.36085	5.64879
10822463	NM_001107664	HPS3	6.90177	6.93701	7.01061	6.99763	6.7923	6.75077	6.80521	6.55992	6.7078	6.81603	6.81434	6.78892	6.57734	6.53246	6.74949	6.85987	6.55441	6.48454
10822788	NA		2.87879	2.93184	2.74134	3.00996	2.83308	2.93995	2.85961	2.79182	2.74793	2.65944	2.72403	2.49879	2.63778	2.77322	2.83188	2.82355	2.88824	2.76923
10823376	ENSRNOT00000035057	Gm5709	2.07854	2.15726	2.0328	1.95063	2.10378	1.74042	2.17725	2.32119	2.09059	2.43125	2.16062	2.25136	2.18949	2.09713	2.09894	2.06373	2.03265	1.94156
10823432	NM_001191707	PLCH1	4.89835	5.0711	4.74349	4.6139	4.89928	4.43274	4.98838	5.28869	4.69127	5.04395	5.22405	4.90041	6.00288	6.13199	6.06399	6.09197	5.81446	5.95082
10823568	ENSRNOT00000012982	C3orf80	4.84098	5.02973	4.9811	4.87233	5.07902	4.95805	5.27029	5.12219	5.13493	5.21961	4.98752	5.28482	5.30645	5.3847	5.38251	5.09253	5.36082	5.1446
10823949	NM_022280	LRAT	4.93275	5.2421	4.85727	4.96536	5.00877	4.80357	4.60852	4.72612	5.07049	4.61252	4.72629	4.6396	5.12702	4.76168	5.12785	4.89235	4.91695	5.16905
10824844	NM_001108948	Tuft1	5.92763	5.7837	5.95534	5.82573	5.83256	5.76601	5.95916	5.97689	5.80487	6.02205	6.04369	6.06825	5.51423	5.31731	5.46914	5.55292	5.5604	5.67255
10825768	XM_001069770	Chil5	3.94825	3.94044	4.18014	4.30643	3.73324	4.08883	3.32673	3.38706	4.15339	3.83526	3.98534	3.28444	4.48252	3.80632	3.84926	3.78728	3.93232	4.2272
10825814	NM_001000914	Olfr266	2.1327	2.04742	2.03146	2.03395	1.90951	2.03968	2.26816	2.03968	2.40495	2.24009	2.10392	2.02058	2.38459	2.36869	2.27378	2.3606	2.54092	2.18917
10826943	NM_001047918	BANK1	3.80666	3.62137	3.95799	3.69285	3.45171	3.81351	3.5088	3.32985	3.60218	3.47767	3.36655	3.45485	3.20311	2.81604	3.67863	3.42043	3.07561	3.07625
10826997	NA		2.52382	2.7639	2.84698	2.79652	2.65288	2.52953	2.50929	2.45797	2.62359	2.41955	2.69459	2.42161	2.72177	2.57747	2.63937	2.52687	2.87863	2.62447
10827686	NM_001008852	RT1-M6-1/RT1-M6-2	3.96211	3.79306	3.94907	4.03186	3.68048	4.37797	3.68306	3.63519	3.97743	3.70541	3.55581	3.67059	3.37271	3.92106	3.77652	3.21512	3.65433	3.71433
10827708	NM_001009175	TRIM40	3.48012	3.49111	3.32495	3.27849	3.3813	3.50642	3.60737	3.6962	3.58596	3.67892	3.59197	3.53033	3.37025	3.32529	3.59554	3.54843	3.65763	3.52698
10827713	NA	TRIM15	4.35569	4.40625	4.77338	4.21952	4.43867	4.3798	4.74107	4.71275	4.35883	4.92127	4.57077	4.79429	4.57661	4.29684	4.72265	4.40625	4.45756	4.5747
10827809	NM_001008886	HLA-E	7.49501	7.17264	7.55263	7.32292	7.23753	8.85915	7.15403	7.11663	7.0111	7.13899	6.84222	7.25869	7.1007	6.72936	7.01488	7.12536	6.74398	7.06605
10827904	NM_212508	NRM	5.18821	5.10738	5.5158	5.48619	4.90167	5.22504	4.84484	4.5873	5.0165	5.01925	5.00199	5.35012	4.71859	4.83802	4.45001	4.92669	4.69188	4.77642
10827936	NM_212501	GTF2H4	6.12785	5.83231	5.99398	6.20772	5.98925	6.07009	5.86558	5.87765	5.87301	5.80923	5.71758	6.09569	5.49256	5.70467	5.69306	5.46512	5.54066	5.52895
10828021	NM_012675	TNF	4.90465	5.35661	4.97722	4.91001	5.08773	4.91598	4.57371	4.87529	4.97322	4.67711	4.21715	4.80157	3.6013	3.76092	3.77778	4.31478	3.57828	3.70273
10829346	NM_145679	LRRC3	5.68327	5.66296	5.60579	5.82357	5.94742	6.09963	5.40981	5.53045	5.54087	5.73892	5.36833	5.61417	5.65391	5.069	5.26025	5.06035	5.51417	5.56782
10829351	NM_001108929		5.28909	5.41648	5.30387	5.3867	5.23893	5.32126	5.14226	5.08932	5.39162	5.26283	4.93779	5.18369	5.45785	5.09114	5.29639	5.24623	5.39128	5.28079
10829684	NA		4.45702	3.86221	4.59873	4.45564	4.43493	4.44703	4.55489	4.51856	4.50372	4.65878	4.77328	4.50372	4.52635	4.38558	4.23304	4.54622	4.38896	4.56986
10829828	NA		3.42624	3.5415	3.35658	3.41982	3.74207	3.96125	3.89863	4.07218	3.20772	4.14132	3.94156	3.93787	3.21624	3.11765	3.13888	3.40815	3.19552	3.09818
10830075	NM_001106394	NODAL	4.81511	4.46775	5.09504	4.95002	4.83481	4.86299	4.4072	4.43475	4.82285	4.60456	4.53251	4.88819	4.93177	4.97198	4.82143	4.77402	4.72835	4.78586
10830079	NA		4.4459	4.66762	4.5577	4.44761	4.58401	4.54305	4.5506	4.57187	4.82329	4.62093	4.63264	4.89375	4.58899	4.39438	4.53632	4.56047	4.4825	4.60252
10830756	NM_001000266	Olfr137	2.48641	2.38416	2.92155	2.48044	2.39647	2.68788	2.40339	2.29359	2.42951	2.33713	2.34157	2.491	2.51267	2.48234	2.54885	2.40133	2.38247	2.45924
10830777	NM_001000269	Olfr133 (includes others)	2.24659	2.44731	2.48736	2.34177	2.20903	2.59977	2.09733	2.07863	2.3552	2.39178	2.12846	2.06186	2.36493	1.89654	2.29322	1.92405	2.03985	2.03075
10830785	NM_001000273	LOC100910382 (includes others)	2.62393	2.42587	2.5398	2.4377	2.63791	2.64001	2.3435	2.53749	2.49753	2.43488	2.3332	2.26518	2.6575	2.53634	2.86016	2.63194	2.5398	2.61507
10830820	NM_214460	Olr1718/Olr1720	2.1948	2.19984	2.28036	2.00203	1.96566	2.07048	2.31525	1.98389	2.50652	3.0581	2.71432	2.15231	2.04442	1.94047	2.39056	1.85543	2.08579	2.31844
10830828	ENSRNOT00000044460	Olfr105-ps	2.10328	1.91505	1.9474	1.85395	1.86643	1.87567	1.93894	1.73175	1.81358	1.69441	1.73603	1.60256	1.86205	1.71237	2.12141	1.61172	1.68644	1.92147
10830841	NM_022921	HLA-G	6.4756	6.50148	6.47707	6.70148	6.47662	6.72962	6.52937	6.26416	6.31453	6.53631	6.16076	6.04139	6.46268	6.18925	6.1986	6.28386	6.00444	5.93371
10830920	NM_001009176	TRIM10	3.61571	3.70563	3.4238	3.607	3.58079	3.67744	3.49681	3.39751	3.55622	3.42273	3.5671	3.39308	3.58558	3.77119	3.63957	3.64238	3.47845	3.62432
10831197	NM_001003975	C6orf47	7.28631	7.33971	7.23803	7.34058	7.44227	7.22466	7.13818	7.21139	6.98817	7.1721	7.19834	7.20545	7.05884	7.48904	7.22495	7.31393	7.20521	7.37356
10831582	NM_032056	TAP2	7.18167	6.94487	7.0973	7.2103	6.82964	7.49382	7.00509	6.60201	6.62978	7.19337	6.65992	6.59994	6.45305	6.39116	5.93525	5.82775	6.34927	6.06673
10831606	NM_032055	TAP1	7.55107	7.63713	7.71926	7.66304	7.60968	8.13907	7.29389	7.27877	7.3821	7.33158	7.25907	7.46555	6.51992	6.12498	6.23992	6.3191	6.00761	6.19422
10833239	NM_001108535	CCAR1	8.43133	8.41391	8.45424	8.3864	8.52443	8.66556	8.30433	8.43645	8.2552	8.34664	8.40956	8.42389	8.04194	8.06137	8.18445	8.15764	8.00728	8.00369
10833361	NA	MCM9	6.30683	6.27701	6.1635	6.3408	6.48458	6.38345	6.01978	6.13232	6.15842	6.26083	6.28874	6.26943	6.27959	6.25818	6.32154	6.15597	6.23991	6.15513
10833486	NA		1.84587	2.00859	2.51957	2.15428	1.98988	1.88934	2.67669	2.52832	2.52212	2.19755	2.34438	2.07397	2.24279	2.36016	2.40167	2.17729	2.16358	2.16626
10833736	ENSRNOT00000000340	RGD1561147	5.37532	5.64001	5.49607	5.64445	5.4218	5.79675	5.3891	5.33368	5.52821	5.26155	5.31786	5.42391	5.54678	5.7978	5.5239	5.6693	5.60125	5.48641
10833764	NA	RGD1561147	5.34078	5.44041	5.72071	5.34216	5.54217	5.26703	5.34836	4.86902	4.67048	5.02056	5.49201	4.89592	6.58635	6.22276	6.48245	6.33112	6.11365	6.31475
10833799	ENSRNOT00000031047	ARMC2	3.82371	3.77985	3.67271	3.68285	3.7101	4.06618	3.68265	3.71927	3.59635	3.53115	3.72049	3.65098	4.01217	4.0606	4.17183	4.0308	4.12111	4.17271
10833894	NA		4.15244	4.16314	4.21742	4.24658	4.53504	4.31984	4.34615	4.53427	4.31797	4.33072	4.55142	4.79764	3.6352	3.61384	3.95222	3.68267	3.48037	3.75998
10834014	XM_227820	IFI44L	5.06696	5.02178	5.182	5.35374	5.60608	6.85341	4.71968	4.77044	5.61438	4.61038	4.90991	4.71139	4.65902	4.78785	4.44852	4.81552	3.93803	4.32221
10834319	NM_001128183	LCN8	3.15542	2.84567	3.10131	2.9057	2.69373	3.14796	2.51917	2.72526	2.84376	2.94374	2.88357	2.78064	2.98147	2.80266	3.01777	2.84376	2.75154	2.89825
10834606	NM_001033866	LOC100912042/Surf2	8.33329	8.3019	8.36101	8.32986	8.29204	8.26852	8.15329	7.97733	8.2203	8.34737	8.31567	8.15744	8.6101	8.58009	8.49005	8.51633	8.44243	8.53096
10834999	NM_001137562	URM1	8.47549	8.34016	8.34165	8.40997	8.31462	8.21477	8.39034	8.46094	8.34642	8.43731	8.59781	8.58275	8.64982	8.5488	8.62664	8.51068	8.56252	8.69488
10835498	NM_001012349	PPAPDC3	6.55363	6.73759	6.38417	6.6144	6.61691	6.48875	6.75643	6.8515	6.66808	6.69895	6.68563	6.59715	7.10995	7.25478	7.2043	7.31055	7.28004	7.16491
10835800	NM_001047912	MORN5	4.77224	4.69355	4.88981	4.75884	4.88996	4.55506	4.97902	4.83032	4.78596	4.94481	4.83494	4.95724	4.67535	4.80544	4.91617	4.77473	4.78423	4.72962
10836241	NA		5.2833	5.70435	5.44941	5.46674	5.33865	5.88885	5.26744	4.77425	5.27859	4.78105	4.90289	5.47658	5.00673	5.66776	5.46586	5.50862	5.05631	5.34835
10837172	NA		4.34069	3.91292	4.17133	3.80758	4.05838	3.71254	4.2898	4.05382	4.35937	4.16506	4.33821	4.1471	4.44493	4.15062	4.32112	4.33893	4.19851	4.15437
10837232	NM_001004229	NUP35	7.85421	7.86857	7.76988	7.81201	8.097	7.86731	7.93025	7.94896	8.02917	7.90719	8.1892	8.08925	7.92328	7.87871	7.73283	7.88207	7.93781	8.01827
10837251	ENSRNOT00000006089	FSIP2	2.83939	2.58044	2.58239	2.58171	2.49055	2.82878	2.63274	2.31396	2.48901	2.48517	2.49814	2.1277	2.53544	2.50103	2.46689	2.47601	2.46855	2.24703
10837342	NM_001024755	UBE2L6	6.25093	6.3606	6.33784	6.55082	6.27343	7.34967	6.13801	5.96169	6.33487	6.10251	6.25843	6.2718	5.31927	5.45637	5.24224	5.21363	5.27023	5.23375
10837606	NM_001000640	OR4S2	2.0435	1.78391	2.16804	2.00429	1.78796	2.11328	1.89089	1.88403	1.84269	1.64652	1.80691	1.81002	1.82664	1.90233	2.07395	1.85651	1.69087	1.83503
10837613	NM_001000345		1.63721	2.0046	1.61957	1.88539	1.8336	1.57937	1.51988	1.66017	1.80396	1.44696	1.51988	1.48619	1.59767	1.73774	1.69971	1.70098	1.66713	1.4559
10837615	NM_001000635	OR4C11	2.34499	2.33787	2.16276	2.41734	2.77517	2.1092	2.11307	2.23918	2.14611	2.18556	2.08697	2.20793	2.20778	2.15965	2.29252	2.20877	2.25412	2.39971
10837617	NA		2.31459	2.47798	2.20195	2.05843	2.26771	2.11175	2.58245	2.51955	2.73401	2.28953	2.24897	2.41534	2.65671	2.53477	2.60127	2.5533	2.50938	2.2714
10837624	NM_001001378	Olfr1243	2.38604	2.36445	2.35867	2.26886	1.99655	2.27043	1.99526	1.9912	2.36358	2.06098	2.04115	1.99215	2.02852	2.07915	2.29983	2.13491	2.09013	2.09763
10838001	ENSRNOT00000066424	DGKZ	5.24159	5.26907	5.48154	5.65019	5.29177	5.00035	5.04109	4.82266	5.18012	5.12426	5.0972	5.39782	5.14114	5.17356	5.14863	5.29105	5.20325	5.27327
10838927	NM_001108589	MAPKBP1	7.03785	7.05292	6.9999	7.05798	7.11637	7.25039	6.96647	6.90967	6.98892	7.0666	6.91598	6.96711	7.12732	7.15178	7.26244	7.20401	7.12951	7.15843
10840233	NA		2.86228	2.59359	2.72414	2.5926	2.73601	2.58388	2.97172	2.9233	2.94245	2.99819	2.71098	2.85147	2.70656	3.01515	2.88371	2.65436	2.4414	2.62213
10840460	NM_001108595	NAA20	6.83043	6.90843	6.78371	7.05776	7.04341	7.18118	6.86096	6.71486	6.89254	6.638	6.84253	6.89507	6.71157	6.63987	6.79215	6.7933	6.77345	6.71567
10840663	NA	3300002I08Rik	2.33498	2.0773	2.44389	2.40403	2.08699	2.27031	2.09774	2.08482	2.17858	2.11633	1.93862	2.07425	2.06402	2.35312	2.1816	2.21311	2.22176	2.2211
10841033	ENSRNOT00000045241	ASXL1	7.3394	7.56585	7.44724	7.57653	7.4406	7.66333	7.36629	7.24579	7.27241	7.36334	7.38395	7.29631	7.19407	7.13457	7.20764	7.04977	7.14345	7.14053
10841412	NA		6.31737	6.16151	6.30802	6.25772	6.19732	6.42815	6.79571	6.94458	6.41237	6.44277	6.43267	6.61098	6.47557	6.40203	6.64734	6.48615	6.34738	6.49002
10841637	NM_053601	NNAT	10.57	10.381	10.7574	10.4127	10.5428	10.2276	10.5352	10.7373	10.7969	10.837	10.8508	10.4483	11.0232	11.0242	11.2626	11.0232	10.9366	11.146
10841778	NM_001108600	ACTR5	4.73018	4.46443	4.39723	4.56892	4.58896	4.7152	4.50347	4.38035	4.5297	4.40952	4.28514	4.45225	4.40681	4.43735	4.60471	4.37969	4.50788	4.42489
10842663	NA	LOC102550424 (includes others)	2.12953	1.8985	1.96775	1.7857	1.83613	2.04429	2.2063	2.12953	2.02315	2.13512	2.16698	2.13108	2.35267	2.29387	2.28717	2.53127	2.43667	2.54335
10843013	NM_001009656	ZGPAT	6.23296	6.31066	6.25957	6.18862	5.95221	6.22126	6.11652	6.04047	5.8675	6.03406	5.82603	6.05203	6.35992	6.31608	6.19266	6.32993	6.31701	6.29975
10843205	NA		2.17016	2.1009	2.16319	2.23604	2.21108	2.13976	2.4585	2.29727	2.21458	2.13101	2.37113	2.40414	2.29144	2.24259	2.09665	2.11148	2.33062	2.27818
10843317	NM_001100171	NOXA1	2.53412	2.57002	2.59321	2.60298	2.56908	2.51548	2.56946	2.83648	2.77959	3.02364	2.57886	2.76294	2.62815	2.79476	2.94754	2.60767	2.78186	2.65041
10843644	NA		4.57433	4.43116	4.78045	4.71761	4.82073	4.49567	4.68438	4.31717	4.43773	4.41099	4.23313	4.42668	5.02635	4.69193	4.5462	4.47191	4.95601	4.56709
10844048	NM_001107823	GFI1B	4.71959	4.74939	4.83378	4.91948	4.49583	4.74885	4.8023	4.99671	4.89748	4.90263	5.03769	5.1354	4.41721	4.61884	4.8461	4.88451	4.73185	4.86229
10844167	NM_001009692	Sh3glb2	9.39328	9.34681	9.33494	9.21688	9.46102	9.08464	9.45097	9.54724	9.14163	9.34761	9.87665	10.0558	10.3296	10.1805	10.2535	10.0432	10.024	10.1311
10844273	NM_198200	QRFP	4.53616	4.49716	4.47218	4.68438	4.40746	4.33655	4.73224	4.55847	4.55647	4.84781	4.76123	4.83595	4.53243	4.54593	4.677	4.65005	4.47937	4.59075
10844719	ENSRNOT00000032204	TTLL11	5.78684	5.54338	5.6262	5.46274	5.76112	5.59532	5.77002	5.85638	5.68312	5.85169	5.874	6.10957	6.01586	6.51586	6.04645	5.97361	6.07885	6.37588
10845368	NA		4.26065	4.08563	4.27669	4.27006	4.09839	4.0003	4.28608	4.29804	4.26193	4.27141	4.30533	4.26109	4.50856	4.41649	4.52912	4.4179	4.30314	4.47822
10845708	NM_001109199	IFIH1	7.41711	7.18651	7.22743	7.19654	7.368	7.98869	7.08999	7.03878	7.19798	7.08101	7.18944	7.24337	6.14113	6.16207	6.14497	6.23156	5.98997	6.09884
10845765	NA		3.52455	3.65968	3.56847	3.63894	3.50584	3.87937	3.49327	3.55665	3.52131	3.45072	3.30522	3.27747	3.68034	3.73466	3.6553	3.46238	3.38932	3.59895
10846284	NA		3.95867	3.75742	3.79008	3.74638	3.53337	3.59681	3.83215	3.75896	4.3683	3.96092	3.97462	4.14103	4.33482	4.55631	4.36532	3.85175	4.11897	4.33737
10847006	NA		2.53431	2.1522	2.65919	2.60589	2.27071	2.4839	2.90863	2.45246	2.64144	3.22478	2.85318	2.87486	3.33117	2.99099	2.57	2.79542	2.76062	2.86242
10847018	NM_001001051	Olfr1129/Olfr1130	1.88055	1.75152	1.68264	1.78244	1.62523	1.86306	1.53285	1.60181	1.7106	1.5605	1.61196	1.69924	1.70692	1.99632	1.72596	1.69792	1.76479	1.62523
10847067	NM_001000328	Olfr1132	2.57737	2.40284	2.40504	2.30539	2.2185	2.51282	2.28166	2.27579	2.11405	2.27219	1.97311	2.3508	2.42749	2.52576	2.24402	2.52766	2.34413	2.1061
10847072	NM_001000568	Olfr1135	2.36822	2.23689	2.13262	2.01806	1.7723	2.17058	1.99018	1.72873	1.99213	2.07905	1.71574	1.72362	1.89116	1.88659	2.08875	2.20128	2.01623	1.9428
10847142	NM_001000634	Olr665/Olr668	2.49703	2.34766	2.32982	2.32541	2.30763	2.35299	2.24255	2.23295	2.31797	2.10532	2.10767	2.1932	2.13017	2.22764	2.42392	2.19252	2.14333	2.03538
10847146	NM_001000348		1.77464	1.6536	1.76864	1.69019	1.71116	1.64616	1.62929	1.6149	1.72689	1.49996	1.62108	1.4899	1.54888	1.50027	1.66701	1.63444	1.59076	1.52034
10847156	NM_001000351		2.08743	2.12958	2.51353	2.1706	2.29072	2.08567	2.19056	1.99161	2.07541	2.05176	1.71687	1.86867	2.41187	2.09558	2.24139	2.16837	2.00745	2.261
10848275	ENSRNOT00000049582		6.19355	6.26959	5.91764	6.06801	6.24771	5.60746	6.01124	6.03281	5.4088	5.75006	5.72591	5.79553	7.27621	7.34585	7.35214	7.05082	7.15413	7.03633
10848533	NM_138542	RHOV	5.07383	4.99844	4.81487	5.14461	5.10293	4.8245	5.05984	4.53091	4.54717	4.89407	4.85301	4.70782	4.99138	4.84142	4.97377	4.79674	4.76946	4.9678
10849279	NM_031664	SLC28A2	6.2925	6.14562	6.07225	6.34147	6.26543	6.8638	5.68187	5.78704	6.10796	5.91775	6.14831	6.48342	4.77753	5.22643	4.94547	5.04866	5.01482	5.38685
10849522	NM_017016	HDC	2.52197	2.56251	2.7632	2.81163	2.75225	2.6334	2.8232	2.80981	2.9369	3.04501	2.94693	2.88017	2.74391	2.83907	2.63665	2.65178	2.72572	2.56573
10849693	NA		3.80651	3.68341	3.52285	3.63224	3.63077	3.61076	3.93692	4.23179	3.94362	4.07764	3.69956	3.80072	4.25187	3.68253	3.83854	3.79666	3.64754	3.8737
10849915	NM_016992	AVP	4.75665	4.68791	4.69709	4.8451	5.20888	4.9856	4.45297	4.5021	4.64065	4.36775	4.30667	4.7148	4.65761	4.16935	4.73457	4.66021	4.57516	4.35523
10850025	NM_001107777	SIGLEC1	8.98795	9.07356	8.86403	9.44416	9.12302	9.54979	8.71653	8.37129	8.89756	8.7611	8.72674	9.27862	4.78419	5.05571	5.18452	5.68508	4.81269	5.37507
10850319	NA		2.49024	3.35654	2.46619	2.32133	2.10937	2.7703	2.38296	2.30619	1.93054	1.88149	2.1976	2.08265	2.32133	2.4015	2.73883	2.85519	2.78299	2.12965
10850459	ENSRNOT00000015637	RALGAPA2	7.37086	7.38955	7.22438	7.39611	7.3598	7.37989	7.30228	7.09722	7.19914	7.17801	7.26715	7.3291	7.2249	7.08915	7.07728	7.12496	7.14515	6.9337
10850478	ENSRNOT00000015637	RALGAPA2	8.09945	8.16621	7.9764	8.23625	7.87638	8.05949	7.82896	7.80134	7.93989	7.85228	7.93829	7.95339	7.86372	7.77392	7.81264	7.92552	7.69609	7.62017
10850486	ENSRNOT00000015637	RALGAPA2	6.55807	6.68873	6.67954	6.68505	6.49819	6.75944	6.37512	6.32682	6.47053	6.44588	6.48605	6.56357	6.48127	6.14215	6.08904	6.33957	6.23372	6.53279
10850490	ENSRNOT00000015637	RALGAPA2	7.571	7.63989	7.5531	7.67988	7.50629	7.4345	7.46455	7.23387	7.27023	7.41807	7.42795	7.41546	7.50922	7.49965	7.50867	7.50667	7.4308	7.25096
10850559	NM_001109522	9230104L09Rik	4.03785	4.7778	4.25728	4.61456	4.48823	3.81905	5.0045	4.51809	4.40388	4.7138	5.01557	5.26798	4.45546	4.46756	4.42751	4.41204	4.40161	4.52328
10851019	NA		5.97871	6.66601	6.72746	6.67018	6.29714	6.48629	6.41961	6.00246	6.04834	6.17474	6.31432	6.29086	6.80319	6.90978	6.7165	6.83818	6.48433	6.84084
10851263	ENSRNOT00000067748	SAMHD1	6.40253	6.40384	6.23885	6.17377	6.3277	7.28213	6.16618	6.01433	6.39514	6.14972	6.04113	6.21812	6.09461	6.02123	5.85482	5.97543	5.83432	5.72993
10852244	NM_001109564	PPP1R3D	6.32881	6.55909	6.10924	6.63674	6.10263	6.14875	6.46438	6.50867	6.35564	6.4696	6.59519	6.66011	6.53669	6.44527	6.48626	6.39855	6.49343	6.45044
10852492	ENSRNOT00000017787	HELZ2	5.79459	5.51582	5.41844	5.5962	5.8626	6.58272	5.41346	5.56367	5.3803	5.54321	5.29612	5.52311	5.346	4.94144	4.46624	5.05017	5.0329	4.98845
10852539	NM_053980	ARFRP1	7.2782	7.38157	7.24484	7.3054	7.32563	7.15883	7.14659	7.11297	7.27721	7.19249	7.01301	7.13045	7.044	7.11728	7.14718	7.14974	7.17114	7.17631
10852548	NM_001107808	ZBTB46	5.61357	5.54679	5.3379	5.5624	5.64809	5.34201	5.29186	5.39653	5.12672	5.20216	5.16353	5.4191	5.65424	5.84352	5.46038	5.16025	5.35407	5.43554
10852598	NA		2.36808	2.40627	2.36487	2.33961	2.31357	2.52095	2.24271	2.31325	2.27368	2.2335	2.0916	2.17514	2.50792	2.665	2.53707	2.52766	2.31325	2.3043
10852643	NM_001106667	IFNA4	3.2042	3.12917	3.01511	3.06894	3.20613	3.4314	3.25999	2.92064	2.79679	3.0317	3.04703	2.91849	3.21556	3.51996	3.38025	3.21407	3.10442	3.29416
10852671	NA		3.82048	3.76905	3.38935	3.53108	3.68824	3.75585	4.04894	3.84845	4.04197	3.62117	3.96806	3.96799	3.99743	4.4718	4.17854	4.20949	3.84764	4.23642
10852890	AF219999	GBX1	3.66528	3.61975	3.74107	3.79091	3.85542	3.54396	3.62574	3.56141	3.1715	3.69469	3.3666	3.4965	3.77203	4.1143	3.69245	3.69245	3.58368	4.08372
10853238	XM_001067503	HMGB3	4.6804	4.50868	4.60041	4.53871	4.49672	5.19259	4.68009	4.44648	4.08143	4.35376	4.3727	4.58923	4.48463	4.25193	4.1379	4.22643	4.28182	4.36168
10853290	NA		2.86404	3.10394	2.79542	3.04524	3.15331	3.48048	2.7941	2.86563	2.84142	2.80919	2.78103	2.87535	2.87652	2.85955	3.32424	3.1637	3.47765	3.3943
10853292	NM_001037186	SLC25A40	6.19376	6.00718	6.06909	5.93443	6.0389	6.00046	6.30384	6.4526	6.29488	6.09279	6.07985	6.09025	6.59878	6.44972	6.89699	6.46574	6.5904	6.43444
10853394	NA		2.11104	2.3687	2.18715	2.14562	2.1204	2.35225	2.10685	2.06124	2.18479	1.97602	1.97902	2.01155	2.13845	2.21239	2.21101	2.0837	2.11671	1.87746
10853681	NA		4.38886	4.50328	4.28698	4.08725	4.51275	4.83668	5.24728	4.79844	4.32843	4.35451	4.85062	5.02339	4.67076	4.85058	4.29882	4.76927	4.65901	4.70439
10853691	NM_022950	C1GALT1	7.95832	8.0725	7.94448	7.82099	8.04013	8.01092	7.96994	7.97546	7.66898	7.80064	7.74414	7.87635	7.53708	7.44041	7.47573	7.4501	7.69998	7.485
10853810	NM_131914	CAV2	8.97121	8.8039	8.83803	8.78008	8.83299	8.54181	9.15636	9.0276	8.74213	8.95896	9.13407	8.83912	8.46015	8.35351	8.49447	8.41878	8.49512	8.46958
10854030	NA		3.65121	4.47755	4.15876	4.74898	4.38966	4.59588	5.09756	4.37615	4.96428	4.7627	4.76473	4.40375	4.42108	4.60296	4.43443	4.14637	3.81433	4.55046
10854667	NA		2.90393	2.75042	2.83343	2.93399	2.83132	2.73694	2.84724	2.97939	2.94449	3.0913	2.92199	2.90864	3.18309	3.17032	3.01172	3.17816	3.04726	3.00056
10854729	NM_001024686	TAS2R4	2.32373	2.16729	2.33891	2.08847	2.13582	2.28789	2.23637	2.39702	2.28076	2.31829	2.51684	2.52304	2.34043	2.39902	2.43926	2.31133	2.24698	2.31178
10855194	NM_001106592	ZNF282	7.76625	7.67135	7.5769	7.71242	7.63169	7.89653	7.43877	7.56349	7.60907	7.71387	7.43442	7.55158	7.52694	7.5302	7.41174	7.20142	7.40786	7.47035
10855377	NM_001033923	GIMAP8	5.79031	5.6664	6.0333	5.51689	5.71802	5.71859	5.67231	5.64774	5.13826	5.48411	5.49709	5.38897	5.55034	5.18942	5.21484	5.00662	5.4364	5.26514
10855405	NM_001033913	GIMAP1-GIMAP5	3.69753	3.6863	3.76188	3.83288	3.79842	4.171	3.61242	3.69744	3.6667	3.68638	3.58018	3.68966	3.57452	3.56645	3.71434	3.7532	3.55249	3.70289
10856133	ENSRNOT00000050341	IGKV1OR10-1	1.92051	2.20946	2.12393	1.89172	1.9282	1.86199	1.84545	1.7899	1.93253	1.92065	1.78051	1.79412	2.1458	2.09032	1.8661	1.98272	1.93391	1.88081
10856601	ENSRNOT00000035329		6.09303	6.15706	6.29075	6.15801	6.1001	6.36578	5.97871	5.78827	6.07971	6.12923	5.7874	6.26293	6.56343	6.29403	6.24248	6.11395	6.37924	6.465
10856797	NM_001107869	DYSF	6.87501	6.75365	6.8427	6.95843	6.67757	7.13405	6.48165	6.68837	6.80015	6.79383	6.74319	6.5518	6.63719	6.52011	6.48161	6.5194	6.63362	6.51723
10857193	NM_001008927	Vmn1r46	2.19999	2.24133	2.27111	2.20724	2.13126	2.04471	2.26924	2.20751	2.36409	2.38454	2.26465	2.50816	2.55008	2.41242	2.67219	2.36885	2.35421	2.25334
10857767	NM_001108640	TTLL3	4.1927	4.29081	4.21348	4.17176	4.03332	4.16203	4.25581	3.83181	3.88467	3.87341	4.08656	4.04716	5.03958	4.92571	5.08383	4.83555	4.84999	4.79876
10858406	NA		4.61944	4.32981	4.71244	4.63158	4.52459	4.77306	4.65282	5.10874	4.70403	4.93116	4.51648	5.06117	4.59373	5.02058	4.81975	4.78529	4.51845	4.7486
10858626	NM_001107887	CD163	8.30557	8.05502	8.30133	7.83586	7.80719	8.3628	7.30744	7.87424	8.28326	7.75218	7.6828	7.74542	6.17392	6.15999	6.27282	6.56524	6.45237	6.79016
10859027	NA		3.99989	4.14042	4.18619	4.30246	3.87105	4.34438	4.42155	4.36985	4.07664	4.55685	4.46178	4.24922	4.47457	4.66505	4.38227	4.28224	4.36684	4.344
10859606	ENSRNOT00000049474	LRMP	6.823	7.06397	6.69503	6.92333	6.86498	7.04006	6.8041	6.4756	6.693	6.59586	6.73017	6.94732	5.4637	5.62412	5.65835	5.88928	5.78148	5.78133
10859857	NA		5.33436	5.84966	5.47319	6.06891	5.2599	5.50473	5.32108	5.15732	4.8608	5.23639	5.03069	5.61777	6.31501	6.06514	5.84718	6.09548	5.59798	5.61041
10859868	NM_001191859	Rbm33	7.87036	7.89543	7.95067	8.11164	7.86316	7.98052	7.82414	7.66045	7.74301	7.89937	7.73164	7.94969	7.88122	7.75733	7.96866	7.93261	7.89655	7.84419
10860351	NM_017017	HGF	5.82541	6.10725	6.12643	6.10163	5.93572	5.97533	5.55144	5.6798	5.88786	6.11286	5.53549	5.96101	4.65527	4.57666	4.57551	4.42445	4.63919	4.82745
10861028	NA	LOC680964	3.07753	3.1187	3.02152	3.01031	3.11894	3.42998	2.97783	2.9515	2.99848	2.93452	2.6986	3.11924	3.13109	3.01251	3.12665	2.76681	2.82244	2.99297
10861379	NA		2.26577	2.34766	2.4833	2.2654	2.40971	2.45332	2.07616	2.2873	2.45598	2.23075	2.16433	2.12534	2.30423	2.18096	2.37973	2.31286	2.30806	2.28542
10861406	NA	GCC1	6.40806	6.11271	6.39622	6.25772	6.12359	6.20767	6.02921	6.05683	6.13741	6.00243	5.99887	6.06944	6.40063	5.92817	5.88897	6.19354	6.01484	5.90194
10861560	NM_022857	N5	4.17833	4.46283	3.97407	4.63109	4.08731	4.43919	4.16327	3.80827	3.9521	3.77545	3.90845	3.94586	3.94135	4.20061	4.29854	4.10842	4.34516	3.77997
10861745	NM_001009709	C7orf49	5.90514	5.83367	5.82815	5.97776	5.91004	5.51822	5.7731	5.70922	5.32128	5.77225	5.4749	5.555	5.96377	5.63434	5.47108	5.57143	5.94735	5.44769
10861986	NM_022392	INSIG1	8.68666	8.66232	8.74128	8.56561	8.64831	8.46518	8.74317	8.93565	8.85338	8.70398	8.82189	8.53716	9.96972	9.86431	9.91983	9.94646	9.93911	9.8183
10862765	ENSRNOT00000058626	HERC6	6.01461	5.4565	5.82355	5.74652	5.84998	6.63786	5.58759	5.65779	5.36852	5.45406	5.369	5.54793	5.38661	5.75336	5.56208	5.73901	5.41	5.39339
10862818	ENSRNOT00000039316	GPRIN3	4.5661	4.88802	4.57188	4.7232	4.30026	4.68451	4.98169	5.15485	4.63985	5.07621	4.64207	4.68797	5.93487	5.7971	5.80791	6.02185	5.91633	5.87112
10862929	NA		2.5756	2.85439	2.44347	2.43986	2.42672	2.80357	2.33146	2.42264	2.59048	2.32988	2.41726	2.2722	2.51058	2.3752	2.45866	2.42697	2.38154	2.33982
10863267	NA		1.8715	2.0402	2.06932	1.69478	1.83895	1.94829	1.68854	1.95299	1.75844	1.58055	1.62875	1.8679	1.77045	2.02437	1.81457	1.86524	1.77964	1.80064
10863820	NM_138977	PROKR1	4.2582	4.0667	4.62236	4.38265	4.34559	3.95885	3.9159	4.01556	4.11156	3.80703	3.96269	3.95032	3.39105	3.20396	3.26381	2.88721	3.05223	2.93583
10864356	NA		3.09046	2.90876	3.01378	3.11568	2.81451	3.03862	2.82381	2.64946	2.70238	2.30495	2.7645	2.97478	3.12607	2.8336	2.83057	2.79273	2.32738	2.99941
10864523	NA		2.55153	2.24358	2.48785	2.4936	2.50358	2.53918	2.27255	2.30719	2.31005	2.14907	2.1171	2.31131	2.54643	2.28433	2.23902	2.32432	2.29621	2.45711
10864838	NA		6.0421	6.0894	6.04782	5.84905	5.85605	6.23737	5.74197	5.72609	5.61033	5.96733	5.79313	5.8056	6.45336	6.6257	6.46794	6.35781	6.23514	6.46681
10864898	NA		4.54921	4.58454	4.68298	4.51122	4.6477	4.89207	4.45034	4.49798	4.30637	4.36448	4.49436	4.52441	4.49362	4.5862	4.6701	4.76437	4.6072	4.6636
10865696	NA		7.10089	7.55188	7.5408	7.49724	7.01904	7.56427	6.72865	6.83909	7.21533	7.21499	7.00785	7.22077	7.71752	7.55442	7.87091	7.45514	7.36296	7.3816
10865790	ENSRNOT00000006878	PRMT8	5.73845	6.04706	5.95181	5.66315	5.65149	5.21159	6.13401	6.13588	5.95353	6.05965	5.84158	5.66234	6.89945	6.93534	6.99601	7.03485	6.89836	6.78943
10865817	NM_001002834		2.39012	2.80185	2.68265	2.46626	2.50541	2.66276	2.22867	2.19487	2.30567	2.19038	2.39439	2.37549	2.96675	2.65206	2.78768	2.17588	2.60753	2.77996
10866294	NA		3.87448	4.38014	4.08394	4.23762	4.1675	4.2881	3.77908	4.2371	4.05888	3.84101	3.95677	3.78364	3.85503	3.52658	3.49999	3.6863	4.07817	3.76713
10866775	ENSRNOT00000055538	Gm766	2.82372	2.76116	3.22605	2.71062	2.94924	2.81985	2.57394	2.86896	2.54572	2.5916	2.54664	2.84769	2.49663	2.74941	2.68498	2.68367	2.48463	2.66126
10867077	NA		1.78003	1.70588	1.80596	1.71946	1.81023	1.80098	1.87797	1.90847	1.93025	1.91042	1.87841	1.93691	2.0139	1.89299	1.9303	1.96363	1.8887	1.76988
10867223	NA		2.43423	2.35414	2.24535	2.41457	2.21239	2.04024	2.67379	2.37399	2.56303	2.66086	2.37399	2.35477	2.52921	2.29495	2.52147	2.4528	2.28343	2.44669
10867225	NM_001107898	SLCO5A1	4.29578	3.64706	4.29653	3.96155	4.10784	3.78637	3.4112	3.88952	4.16594	3.43928	3.70557	3.37459	3.72904	4.06145	3.92565	4.02512	4.10483	3.39721
10867604	NA		2.93222	3.22349	2.88825	2.91384	2.87961	3.04736	3.1228	3.1406	3.29577	3.08055	2.97495	3.28544	2.91798	3.03862	2.85987	2.91608	3.00054	3.0366
10867642	NM_001191755	RAD54B	4.29241	4.43381	4.12781	4.35517	4.01948	4.21285	3.92663	3.78653	4.17548	3.83911	3.90152	4.06636	4.013	4.10064	3.92095	3.7739	3.57295	3.52772
10867773	NA		2.33212	2.33995	2.18634	2.31357	2.32243	2.32525	2.4571	2.47306	2.60935	2.49212	2.44481	2.37869	2.83469	2.55066	2.57262	2.52047	2.70711	2.52441
10868662	NM_001106658	ZCCHC7	7.82953	8.01876	8.02576	8.17036	7.87632	8.02941	8.06277	7.8318	7.65042	7.79109	7.84182	7.86663	8.58763	8.53187	8.76197	8.70645	8.49123	8.6017
10871293	NM_001025656	Ccdc163	5.17068	5.53718	5.28995	5.46264	5.34689	4.89917	5.03588	5.25942	5.19277	4.80545	5.04424	5.05545	5.39061	5.33901	5.68641	5.59813	5.46795	5.32647
10872000	NM_001108976	LSM10	8.37867	8.36366	8.30544	8.45772	8.46618	8.4374	8.52041	8.48787	8.42361	8.4706	8.52111	8.56577	8.08251	8.07826	8.09488	8.02954	8.17326	8.1953
10872312	NM_001107913	ZBTB8A	6.48585	6.57126	6.45576	6.48135	6.38229	6.42984	6.24422	6.38627	6.44836	6.29065	6.41082	6.32421	5.64869	5.79459	5.91714	5.777	5.80783	5.91089
10872671	NM_001025737		4.5723	4.60187	4.80237	4.96923	4.63245	4.90816	4.51053	4.44929	4.65707	4.30825	4.4641	4.59335	4.32825	4.06199	4.25149	4.21331	4.65533	4.30118
10872681	NM_001012099		4.49972	4.42977	4.60465	4.70057	4.29122	4.93399	4.47599	4.29957	4.37237	4.12684	4.27997	4.61822	4.14137	3.98582	4.16118	4.15072	4.31562	4.38031
10872829	NM_001014193	RSRP1	9.05123	9.06449	9.08256	9.09042	8.859	9.1352	9.0531	8.82434	8.61904	8.92287	8.85443	8.92835	9.56137	9.66952	9.78235	9.44049	9.48003	9.43086
10873885	NA		2.32153	2.1515	1.95902	2.10969	2.01882	2.25839	2.0579	1.80458	1.98479	2.02796	2.01375	2.00793	2.28679	2.08944	2.19909	2.18651	2.00376	2.15141
10874080	NM_001013241	LZIC	7.47748	7.52336	7.45292	7.50664	7.78076	7.50544	7.72072	7.61843	7.6495	7.69453	7.59806	7.78702	7.86027	7.8958	7.87823	7.71918	7.82386	7.69212
10874198	NM_001025773	TNFRSF9	5.55039	5.63934	5.25704	5.39752	5.46599	5.35261	5.05875	5.05838	5.25781	5.15725	5.51337	5.00609	5.188	5.5995	5.0037	5.065	4.80001	5.13554
10874708	NM_001013094	CCNL2	7.30942	7.49642	7.42245	7.57589	7.3939	7.93142	7.39349	7.19981	7.44592	7.37652	7.31055	7.35983	7.39572	7.42725	7.43659	7.40332	7.275	7.30258
10875093	NM_001191864	CSPP1	6.21353	6.22251	6.24113	6.44311	6.18818	6.05462	6.18216	5.98234	5.85522	5.98152	6.14228	6.16231	6.33163	6.35873	6.33002	6.31465	6.29994	6.41835
10875264	NA		2.17145	2.19498	2.5429	2.23065	2.17853	2.03093	1.96261	2.10356	2.00163	1.90477	2.06124	2.04572	2.10437	2.3402	2.31307	2.13048	2.20688	2.13234
10875434	NA	Ints8	7.09941	7.07857	7.15724	7.16312	7.23111	7.3401	7.15447	6.95623	6.99655	7.07463	6.99579	7.05732	6.95591	6.98777	6.87301	7.1168	6.98116	6.88031
10875787	NM_001013088	FHL5	4.39428	4.35692	4.13372	4.47958	4.3428	4.96884	4.17106	4.20545	3.90411	4.05783	4.02171	4.31706	4.49658	4.04909	4.30772	4.22368	4.7767	4.41223
10875823	NM_080785	MANEA	8.4457	8.44271	8.52926	8.43426	8.52752	8.26786	8.56381	8.63487	8.42111	8.58265	8.67859	8.60988	8.71996	8.56225	8.70588	8.66604	8.61645	8.60871
10876103	NM_001107928	UBAP2	9.58722	9.61724	9.59693	9.72778	9.57966	9.7018	9.45717	9.48617	9.65144	9.54313	9.5044	9.55843	9.25394	9.10742	9.2526	9.226	9.16075	9.17748
10877482	NM_001108668	AKNA	7.09061	7.09645	7.03058	7.20262	6.94725	7.19137	6.90408	6.91206	7.17004	6.78979	6.94806	7.03861	6.25502	6.16309	6.33857	6.19839	6.17092	6.30864
10877954	NM_001106667	IFNA4	3.22426	3.17599	3.01511	3.08028	3.25113	3.4314	3.30194	2.92064	2.80137	3.0317	3.04703	2.90918	3.22013	3.52873	3.42219	3.29811	3.08651	3.29416
10878532	NM_001014260	TCEANC2	6.6638	6.6695	6.37225	6.44863	6.39078	6.44034	6.4304	6.2389	6.34233	6.25058	6.42162	6.26852	6.10751	6.07871	6.18083	6.31491	6.34784	6.07932
10878938	NM_022187	PLK3	7.69265	7.86617	7.80698	7.87581	7.99196	7.76491	7.66824	7.76294	7.82053	7.63055	7.71768	7.63579	7.26559	7.35007	7.26422	7.38296	7.29135	7.39675
10879221	ENSRNOT00000068128	Szt2	7.94373	7.68362	7.76275	7.69942	7.8156	7.75176	7.69646	7.87658	7.33073	7.42403	7.69123	7.53228	8.13425	7.97735	7.97202	8.0437	7.99388	8.19304
10879246	ENSRNOT00000039235	Szt2	7.17161	7.0698	7.09945	7.07514	6.97532	7.05609	6.93802	6.95589	7.10232	6.99971	6.86596	6.83683	7.49826	7.53087	7.42717	7.28858	7.35618	7.44188
10879250	ENSRNOT00000039235	Szt2	6.02471	6.27443	6.16141	6.34958	6.08604	5.9331	6.07364	6.11061	6.00024	5.89769	5.93375	5.79303	6.62527	6.44931	6.45032	6.58922	6.30963	6.36929
10879933	NM_053984	GJB4	3.37838	3.31529	3.57812	3.52807	3.60124	3.79348	3.32551	3.15634	3.60394	3.17275	3.35415	3.13952	3.35331	3.22911	3.67423	3.31225	3.32944	3.34098
10880357	NA	LOC689194	4.08062	3.66862	4.43379	4.14804	4.03158	3.77725	4.587	4.39104	3.90274	3.96022	4.8513	4.35129	4.38669	4.25712	4.32453	4.4976	4.33425	4.66268
10880863	NM_001013093	UBXN10	6.26654	6.4436	6.04168	6.30238	6.27464	5.63889	6.11487	5.96197	5.80989	6.01922	5.80555	5.78382	5.69894	5.56605	5.6963	5.59592	5.52405	5.76584
10881766	NM_001108693	RBP7	2.78495	2.97252	2.90732	2.89533	3.63419	3.02772	2.66777	2.97532	2.92309	2.72468	2.54944	2.85212	2.76199	2.75455	2.84309	3.04386	3.00285	2.81569
10882248	NM_001170533	TTLL10	3.72807	3.47353	3.58609	3.93161	3.70242	3.61888	3.90655	3.67136	4.19535	3.93819	3.84079	3.79233	4.21844	3.65238	4.22207	4.09417	4.03037	4.09853
10882511	NM_001126086	MORN2	4.69503	5.12727	4.76159	4.84195	4.89521	4.45824	5.29689	5.10745	4.78093	5.37841	5.29944	4.90404	5.76224	5.65236	5.44808	5.65769	5.88671	5.38578
10884408	ENSRNOT00000041624	IMMP2L	3.86105	3.77291	3.98466	3.63331	3.92936	3.88672	4.03145	4.12815	4.12251	3.77812	4.20804	3.89495	3.90112	4.11611	4.06732	4.00059	3.92207	3.80245
10884826	NM_001108025	C14orf28	5.57676	6.00498	5.77976	5.74346	5.90293	5.53499	5.6631	5.52208	5.3912	5.75771	5.47865	5.625	6.42067	6.47306	6.51066	6.53171	6.40008	6.2921
10885297	NA		2.43339	2.7154	2.35477	2.17826	2.45417	2.28432	2.23272	2.01029	2.07428	2.31043	2.10194	2.06695	2.431	2.23536	2.26746	2.09851	2.52977	2.19571
10885365	ENSRNOT00000058735	SYNE2	7.28161	7.40181	7.37751	7.16428	7.41222	7.46875	7.20634	7.24666	7.2359	7.12783	7.17197	7.27167	6.60878	6.81419	6.61912	6.6158	6.83659	6.85263
10885560	NM_019168	ARG2	5.4311	5.12271	5.27398	5.03084	4.92936	4.5893	5.29209	5.38194	5.5008	5.26545	5.39477	5.07429	5.52271	5.58472	5.87376	5.45236	5.55851	5.76724
10885995	NA	LOC685221	5.11573	5.00982	5.188	4.87528	4.7901	4.51151	4.66375	4.86798	4.45263	4.64113	4.62426	4.64408	5.11015	4.63923	4.97047	5.02224	4.82468	4.85024
10886190	NA		2.45144	1.96346	1.96291	2.71181	3.78437	2.635	2.55056	2.12885	1.9617	1.77731	2.13007	2.04663	1.9617	2.29546	2.1184	2.49849	2.08099	2.17792
10886278	NM_001106751	GPR65	6.48596	6.87019	6.68213	6.84706	6.68179	6.90719	6.63268	6.36597	6.49204	6.27911	6.57889	6.63657	4.19496	4.1034	4.33955	4.55501	4.81108	4.37965
10886890	NA		3.26328	3.72802	3.90036	3.89693	3.60894	3.56687	3.94363	4.35151	4.00267	3.6266	4.39807	3.79044	4.76096	4.75016	4.30128	4.15768	4.39676	5.15853
10887072	NR_032764	mir-667	5.95928	6.12371	6.1115	5.80962	5.92053	6.19045	5.76672	5.80927	5.58761	5.79979	5.82873	5.8471	6.44284	6.09317	6.22649	5.93919	6.28114	6.03566
10887141	NA		3.39641	3.6487	3.61636	3.86422	3.32796	3.88633	3.16349	3.41664	3.4904	3.38749	3.47702	3.46913	3.42449	3.56547	3.52732	3.24213	3.4479	3.45314
10887463	NM_001170348	KIF26A	5.77995	5.57266	5.60836	5.6199	5.80604	5.85572	5.51	5.58592	5.45804	5.5685	5.42119	5.74151	5.77134	5.74586	5.61425	5.45658	5.75919	5.61704
10887590	NA	TEX22	4.64255	4.45786	4.63218	4.56474	4.23168	4.94175	4.40044	4.27097	4.22568	4.33081	4.45674	4.26467	4.80794	4.56231	4.71674	4.42755	4.6837	5.10007
10887647	BC088423	IgG-2a	3.62191	3.6417	3.59014	3.49871	3.58682	3.9355	3.39443	3.51258	3.6126	3.629	3.26826	3.41647	3.57666	3.54236	3.48005	3.31072	3.54834	3.40173
10887662	ENSRNOT00000067463	IgG-2a	5.41776	5.30375	5.33067	5.24525	5.32734	5.44098	5.01197	5.08655	5.09681	5.48491	4.86744	5.26703	5.2962	5.4971	5.59757	5.06708	5.47894	5.3173
10887939	NM_001048044	CDC42EP3	7.49365	7.41176	7.5859	7.40974	7.61202	7.53733	7.33872	7.41049	7.42321	7.59092	7.25481	7.23315	6.72572	6.83114	6.81233	6.85318	6.79528	6.81002
10888304	NM_001163562	C2orf61	3.19176	3.22888	3.36095	3.52179	3.33898	3.43175	3.3769	3.48946	3.52145	3.56378	3.55672	3.4562	3.57725	3.62397	3.514	3.71104	3.46187	3.60974
10888785	NA	SLC4A1AP	6.23131	6.36406	6.17343	6.10127	6.35998	6.43105	6.21314	6.14365	5.96309	5.9796	6.08945	6.13881	6.47556	6.45868	6.77284	6.44807	6.44477	6.39965
10889260	NM_001127299	FAM84A	6.98916	7.12099	6.78111	6.73251	6.91371	6.6142	7.23054	6.97673	7.13524	6.98802	7.11467	7.24009	8.0572	8.12911	8.23217	7.99854	7.8282	7.99488
10889424	NM_001195807	DCDC2C	2.74482	2.57849	2.57059	2.48898	2.58729	2.70609	2.46129	2.52493	2.51311	2.32528	2.37674	2.20969	2.56809	2.58059	2.76723	2.71602	2.60749	2.58708
10889721	NA		2.45901	2.22579	2.33158	2.43475	2.20129	2.20934	1.90587	2.05637	2.36726	2.22637	2.16018	2.03642	2.16061	2.03907	2.30131	2.26166	2.26363	2.03321
10889808	NA		4.23379	4.45955	4.50511	4.31585	4.05225	5.03633	4.80327	4.60903	4.39619	4.53774	5.61287	5.52595	4.55339	4.42062	4.23813	4.97594	4.75601	4.86122
10889877	ENSRNOT00000035309	HEATR5A	8.66394	8.67031	8.75121	8.77206	8.7497	8.76638	8.54079	8.60451	8.73251	8.60895	8.60561	8.61593	7.77896	7.71722	7.68878	7.75369	7.76175	7.67374
10889931	NM_001047743	SPTSSA	8.31946	8.21861	8.28919	8.11315	8.28443	8.30577	8.44921	8.34323	8.40384	8.38409	8.34573	8.37755	8.36743	8.32368	8.49442	8.37049	8.49646	8.31291
10889961	NM_001108982	CFL2	9.7671	9.87197	9.9341	9.81914	9.90884	9.78316	10.0565	10.0295	9.83106	9.86498	10.1459	10.0353	10.0679	10.1769	10.2238	10.3095	9.99603	10.3349
10891008	NA		4.10064	3.95722	4.16785	4.10323	4.13752	4.1097	4.23952	4.15614	4.34486	4.06375	4.47975	4.23819	4.02049	4.07409	4.13877	4.20551	4.08173	4.24663
10891387	ENSRNOT00000033492		3.31825	2.75689	3.33675	2.99872	3.31935	3.01642	3.21117	3.41586	4.095	3.69138	3.84396	3.48891	3.93542	3.13537	4.18039	3.59636	3.51895	3.41776
10891530	NM_133545	PTPN21	6.29765	6.25041	6.20612	6.09134	6.18914	6.5023	5.94753	6.14089	6.21653	6.18552	5.87275	6.16822	5.96452	5.67092	5.96642	5.85387	5.79435	5.96608
10891934	NM_001108054	Serpina1f	3.03259	2.77418	2.9629	3.02699	2.87046	2.93741	3.12245	3.03745	3.28737	2.93661	3.00553	3.13882	2.89939	2.91927	3.02722	3.21664	2.86114	3.11284
10892109	NM_001108057	BCL11B	5.05583	5.05369	5.20673	4.99284	4.93731	5.02024	5.32449	5.2026	5.09113	5.59138	4.95731	5.42467	5.66736	5.72348	5.70317	5.48347	5.79092	5.53377
10892263	ENSRNOT00000052237	Gm266	3.90425	4.52019	4.4959	4.44138	4.55172	4.68085	4.69969	4.57344	4.64272	4.92071	5.01028	5.06482	4.62855	3.85454	4.54306	4.74865	4.50719	4.81392
10892506	BC088240	IgG-2a	4.79226	5.07371	4.78066	4.96692	4.85798	5.10288	4.63762	4.66163	4.6375	4.93646	4.73617	4.9638	4.9868	4.87314	5.03863	4.78773	4.90735	4.93204
10892568	BC092580	Igh-6	2.2302	2.44748	2.21903	2.18924	2.57021	2.35778	2.20492	2.13518	2.04281	2.29921	2.05359	1.96647	2.20637	2.35758	2.11241	2.37509	1.92682	2.17361
10892706	ENSRNOT00000007233	DNAH11	5.52053	5.58678	5.72307	5.55206	5.45357	5.68038	5.42206	5.38173	5.52543	5.5979	5.26692	5.41968	5.28145	5.27734	5.34432	5.43399	5.307	5.06394
10892912	NM_001135003	CWF19L2	5.73153	5.80412	5.9052	5.82574	5.79135	5.96375	5.79232	5.8159	5.4652	5.63036	5.68795	5.60846	5.92956	5.88076	6.03088	6.14371	5.98031	5.86822
10893309	NM_001000057	OR6C6	1.97337	1.94479	1.85535	1.92822	1.92158	1.79388	1.61241	1.82605	1.79388	1.63988	1.78566	1.79993	1.83976	1.91702	1.80399	1.81853	1.8661	1.72534
10893351	NM_001001363		2.62476	2.71452	2.66204	2.36772	2.44009	2.39989	2.43607	2.2626	2.34787	2.47334	2.15535	2.26164	2.41534	2.25187	2.44246	2.45815	2.21384	2.3562
10893373	NM_001000938	Olr886/Olr995	2.59347	2.79091	2.60665	2.25796	2.36983	2.39238	2.20536	2.35454	2.21259	2.19514	2.11171	2.16838	2.35576	2.15362	2.46619	2.36643	2.45911	2.76868
10893377	NM_001001386		2.64229	2.77999	2.70642	2.40513	2.52799	2.39311	2.46689	2.27687	2.39283	2.58466	2.21704	2.3437	2.54267	2.30274	2.4546	2.47991	2.26104	2.37384
10893690	NM_001109591	JSRP1	5.11583	4.31136	4.67707	4.65632	4.73141	4.71069	4.43496	4.22951	4.37468	4.57239	4.52548	4.27669	4.57609	4.32304	4.49974	4.38494	4.14866	4.46561
10894369	ENSRNOT00000060002	PRAM1	5.96203	6.19933	6.10587	6.45518	6.34415	6.53673	5.89245	5.8545	6.0122	6.05704	6.1851	6.2548	4.88465	4.87464	4.7835	4.79719	5.16126	4.91192
10894525	NM_198750	CRY1	6.39387	6.55927	6.5609	6.3997	6.48121	6.66703	6.39296	6.39259	6.2443	6.28417	6.35877	6.46232	6.55272	6.55069	6.23156	6.46939	6.49429	6.63329
10895266	NA		1.96613	2.12288	2.12976	1.99031	1.89551	2.28174	1.91134	1.79687	1.98824	2.03403	1.83083	1.78528	2.12976	1.93066	2.02172	1.96723	1.83047	2.12757
10895527	NA	PTPRB	8.56689	8.39704	8.46575	8.44436	8.48295	8.8283	8.43129	8.60495	8.21689	8.43698	8.21116	8.11759	8.512	8.26332	8.28534	8.29638	8.39413	8.13449
10895751	BC088307	PPM1H	7.60591	7.59068	7.59827	7.55553	7.72253	7.82067	7.52586	7.47928	7.59044	7.5147	7.554	7.55006	7.52599	7.63191	7.42819	7.44841	7.46894	7.5094
10896256	NM_001130536	FZD6	6.72881	6.72336	6.81635	6.92854	6.84477	7.50259	6.53642	6.54353	6.80115	6.94308	6.12887	6.68517	5.75586	5.69093	5.36423	5.619	5.99843	5.49634
10897161	BC166812	SPATC1	4.79223	5.0282	5.07615	4.70823	4.99193	5.19455	4.78296	4.10707	5.17884	4.61163	4.34103	4.68906	4.61688	4.20831	4.73773	4.69062	4.38558	4.39605
10897621	NM_031335	POLR2F	9.69541	9.79975	9.768	9.79255	9.91589	9.76707	9.81274	10.0384	9.85394	9.84585	10.0268	9.9661	9.97979	10.0088	9.84582	9.83497	10.0745	10.0146
10898454	NM_001134800	ZBED4	7.22367	7.19813	7.04782	7.38223	7.08194	7.2871	7.04228	7.01017	6.99069	7.10173	7.04476	7.15887	6.83294	6.52873	6.52414	6.70174	6.55038	6.59238
10900029	NM_001001363		2.62476	2.71452	2.66204	2.36772	2.44009	2.39989	2.43607	2.2626	2.34787	2.47334	2.15535	2.26164	2.41534	2.25187	2.44246	2.45815	2.21384	2.3562
10900061	NM_001000070	OR10P1	2.82406	2.59826	2.92716	2.71072	2.78382	2.79336	2.5501	2.76102	2.71144	2.30296	2.46797	2.74142	2.45056	2.56122	2.68691	2.78382	2.64493	2.45914
10900101	NM_001000062	Olfr827	2.86838	2.70398	2.76757	2.98061	2.84441	2.96957	2.84441	3.12991	3.03236	3.21893	2.88744	3.02907	3.17959	2.99705	3.13885	2.99311	3.04334	2.99643
10901249	ENSRNOT00000044252	ASCL4	4.22657	3.94028	4.58714	4.10906	4.23067	3.75422	4.35375	4.1731	4.46804	4.69144	4.44055	4.64476	4.86465	4.49715	4.37622	4.04172	4.33665	4.41322
10901936	NA		3.01835	3.07676	2.83588	2.91855	2.92287	2.80057	2.69333	2.88468	2.84476	2.64682	2.84671	2.8091	2.77033	2.69912	2.78834	2.69654	2.83771	2.76731
10902675	NA		3.41007	3.27364	3.57349	3.55642	3.67836	3.48175	3.38859	3.36002	3.30321	3.34979	3.2592	3.39557	3.49559	3.30965	3.50272	3.11754	3.32056	3.28302
10903538	NM_001130575	RSPO2	5.47454	5.73557	6.21485	5.71239	5.59391	6.02336	5.39157	5.46321	5.40039	5.60169	5.66012	5.69635	5.75255	5.65145	5.65352	5.55087	5.38653	5.35492
10903562	NM_001130561	NUDCD1	6.82372	6.52114	6.55572	6.63139	6.33493	6.78494	6.42602	6.47015	6.3718	6.41192	6.44227	6.4976	6.83068	6.6001	6.67286	6.81848	6.76061	6.5173
10904086	NM_001134765	OC90	4.1433	4.02782	4.2762	4.42623	4.12975	4.18555	4.05526	3.79748	4.30013	3.81651	3.84842	4.09262	3.95726	3.84854	4.15508	3.79055	3.59657	3.72448
10904473	NA		1.93395	1.70882	1.80218	2.12844	1.82876	1.87285	1.72593	1.86519	1.75156	1.83094	1.65551	1.65949	1.82269	1.9128	1.81866	1.86617	1.94199	1.85196
10904517	NM_001130544	SLURP1	2.95009	3.03756	3.21557	3.06821	3.00934	3.1774	3.52438	3.18838	3.42205	3.07567	3.10434	3.48875	3.25185	3.28102	3.60521	3.31274	3.08259	3.40696
10904533	NM_001130552	LY6D	2.91443	2.8241	2.70174	3.23168	2.66922	2.8704	2.98971	3.1849	3.14312	2.98565	2.90009	3.20777	3.20073	2.98086	3.09006	3.0117	2.8503	3.24338
10904578	NM_020103	LY6C	5.87703	5.36182	6.81041	6.06128	5.60244	9.00368	4.69633	4.74321	5.48941	4.97186	4.83159	6.02379	3.41813	3.61848	3.53421	3.40915	3.26019	3.76384
10904794	NA	BC024139	5.52664	5.39476	5.49337	5.27697	5.16109	5.45546	5.19428	5.08097	4.71043	5.35725	5.13112	5.28392	5.33119	5.12556	4.61499	4.93096	5.3173	5.06971
10905188	NA	Apol11a	2.70483	2.76669	3.05681	2.61265	3.08214	2.7435	2.68177	2.59515	2.28008	2.43193	2.50561	2.74686	2.44015	2.59502	2.67911	2.56173	2.40678	2.70209
10905919	NM_001130680	PHF21B	4.89759	4.84996	4.66049	4.87957	4.93956	4.95299	4.87113	4.61122	4.45657	4.53985	4.9122	4.75544	4.97819	5.02974	4.94136	5.05012	4.94522	4.80272
10906488	ENSRNOT00000047388	ADAMTS20	4.99721	4.51476	4.78098	4.38882	4.42787	4.24896	4.93155	5.01755	4.66855	4.58704	4.86718	4.70217	5.97167	5.79961	5.99035	5.96006	5.65644	5.96233
10906975	NA		7.66967	7.56535	7.66877	7.57354	7.70755	7.8619	7.67723	7.58454	7.43942	7.41871	7.47871	7.54381	7.74835	7.76973	7.60456	7.75689	7.70335	7.86003
10907062	NM_001013950	Lmbr1l	6.28249	6.3053	6.37105	6.40739	6.31327	6.24547	6.20897	6.06477	6.13217	6.22568	6.22326	6.3384	6.33242	6.13203	6.14586	6.11965	6.24015	6.17415
10907491	NM_001008805	KRT76	2.49569	2.47534	2.49933	2.57982	2.37588	2.42242	2.79102	2.72293	2.64677	2.56375	2.61694	2.61496	2.48592	2.80885	2.80053	2.4831	2.63345	2.39724
10907657	NA		4.28399	4.39305	4.71912	4.51929	4.1693	4.86299	4.0907	4.03223	4.12711	4.52073	4.31518	3.91498	4.14053	4.12113	4.29333	4.5569	4.0882	4.23035
10907732	BC167768	BC048502	2.3522	2.51469	2.57895	2.34379	2.38741	2.33665	2.64788	2.50245	2.82749	2.85637	2.42909	2.5954	2.9744	2.5163	2.74033	2.56265	2.71686	2.2423
10907749	NM_012794	Glycam1	3.48141	3.84055	3.72281	3.75694	3.72374	3.47738	3.46315	4.05431	4.22727	3.8614	4.11069	3.75925	3.74193	3.61356	3.71507	3.45328	3.49368	3.51261
10907945	NM_012864	MMP7	5.47092	5.93373	4.88103	6.05955	3.83199	3.77036	3.76963	3.40509	3.25271	3.51251	3.53858	5.19175	3.09208	3.00685	2.64532	3.21011	3.22103	2.712
10907960	NA		3.93295	3.96896	4.07297	4.22143	3.97824	4.22258	4.33861	4.2042	4.05603	4.27218	4.20298	4.3732	3.68891	3.80406	3.58306	3.63862	3.94126	3.91401
10908210	NA		1.94114	2.06313	1.94028	2.03309	1.95511	1.95937	1.85958	2.04543	1.84523	1.72687	1.69948	1.76569	1.83752	2.04753	2.17713	1.94563	2.00379	1.83356
10909065	ENSRNOT00000013370	Msantd2	6.44118	6.45247	6.17399	6.56933	6.24499	6.60526	6.1477	6.13729	6.25363	6.22806	5.99086	6.45733	6.287	6.66129	6.68617	6.5594	6.50571	6.27063
10909747	NM_001025277	BUD13	6.01294	6.07994	5.93879	6.31066	6.22669	5.93282	5.98396	5.85116	5.77147	5.84759	6.0311	6.03738	5.72757	5.73986	5.78905	5.74991	5.91538	5.80602
10909811	NM_001024801	ZW10	6.6803	6.71042	6.57249	6.51833	6.55146	6.68691	6.46521	6.34355	6.5453	6.42692	6.39851	6.46024	6.20967	6.25453	6.2614	6.22261	6.12368	6.07931
10909987	ENSRNOT00000039336	EXPH5	4.3166	4.48209	4.4535	4.52633	4.48628	4.04883	4.79333	4.84388	4.68163	4.71674	4.77671	4.27769	5.50106	5.70113	5.15281	5.73084	5.66752	5.28461
10910038	NM_001106822	Slc35f2	5.79622	5.76426	5.83048	5.58145	5.64897	6.22773	5.63479	5.67571	5.45198	5.69361	5.11523	5.48262	5.70601	5.2223	5.27104	5.83299	5.19067	5.03705
10910123	NM_017281	PSMA4	8.39927	8.49713	8.44376	8.39019	8.46823	8.53804	8.34345	8.2918	8.44642	8.32547	8.30312	8.26228	8.1246	8.10791	8.19477	8.20328	8.12727	8.0134
10910188	NA		2.68619	2.58781	2.72526	2.67959	2.50741	2.53186	2.72704	2.70512	3.09978	2.74453	2.70659	2.88697	2.71743	2.79084	2.75597	2.68966	2.55687	2.95758
10910270	NM_001108761	SIN3A	8.03916	8.12535	8.01049	7.99825	8.09144	8.21133	8.10317	7.9738	7.96401	7.90367	7.84162	7.95317	7.69987	7.64652	7.7364	7.80266	7.72373	7.71758
10911813	NM_001106841	MTO1	6.39636	6.5694	6.57252	6.39572	6.34519	6.11638	6.55469	6.59164	6.4032	6.50663	6.67429	6.65318	6.83072	6.87195	7.05757	7.03455	6.77747	6.84133
10911847	NA		4.66013	4.59908	4.5147	4.38617	5.06501	5.27127	5.19302	5.27228	4.59377	5.18213	5.28872	5.18026	5.346	5.4404	4.94866	5.34297	5.28919	5.5946
10913095	NM_001106856	UBA7	7.32228	7.4556	7.40518	7.38015	7.14272	8.07635	7.35163	7.18089	7.01133	6.84135	7.26837	7.1513	6.24143	6.48408	6.25134	6.79194	6.18763	6.55924
10913311	NM_001143817	SLC26A6	5.82253	5.95284	5.85276	5.92403	5.74756	5.97575	5.65445	5.58992	5.74015	5.66066	5.68568	5.91069	5.34868	5.42138	5.18246	5.22173	5.49658	5.3626
10913620	NM_133652	CSPG5	8.03514	7.79495	7.91591	7.90959	7.74311	7.66878	8.19055	8.10718	7.71958	7.97628	8.07916	7.95038	8.68325	8.65694	8.63323	8.73659	8.67951	8.62734
10914301	ENSRNOT00000029766	CCR8	2.88057	3.38712	2.75734	3.49016	2.75466	3.34701	3.07397	3.26683	3.59998	3.83895	3.33663	3.7368	3.07864	3.1157	3.40814	3.12941	2.87626	3.32964
10914537	NM_001100725	EXOSC7	4.34337	4.4509	4.43504	4.74918	4.19779	4.83547	3.84252	3.90081	4.45155	3.98435	4.14728	4.15593	4.03788	3.83767	4.31932	4.17204	4.15205	3.88958
10914788	NM_021752	BIRC2	6.54098	6.58384	6.37034	6.54118	6.53685	6.29392	6.21681	6.0984	6.34891	6.11583	6.10005	6.59284	6.02449	5.69827	5.82527	5.69951	5.81109	6.17762
10915159	NM_001047964	LOC500948	3.04083	3.10443	3.46441	3.12206	3.37368	3.12474	3.33375	3.47701	3.7441	3.53799	3.12474	3.2577	3.22917	3.13695	3.35884	3.32286	3.20044	3.3111
10915261	NM_001000428	Olfr836/Olfr837	2.34341	2.15373	1.96126	2.05355	2.01489	1.95029	2.00378	1.80085	1.88223	1.90958	1.91465	1.92133	2.04178	2.26245	2.02061	1.84074	2.06569	1.89018
10915341	NM_001025700	FBXL12	5.9401	5.63916	5.82182	5.75145	5.6456	6.01505	5.52233	5.68975	5.59041	5.69582	5.5329	5.71814	5.49062	5.54063	5.80637	5.69345	5.79697	5.698
10915773	NM_001108756	RP9	7.52026	7.46419	7.4578	7.40442	7.54996	7.59549	7.34771	7.20682	7.34714	7.01145	7.30694	7.28352	7.07585	7.26212	7.37798	7.3225	7.3126	7.45567
10916237	NM_001009344	TBRG1	8.98769	9.08532	8.94124	9.10197	9.14119	9.31515	8.80651	8.91433	8.9986	9.11742	8.82601	9.04922	8.45444	8.49693	8.38074	8.57698	8.38845	8.45765
10916332	NM_001000797	LOC100911064/Olr1291	1.63018	1.6589	1.88716	1.84801	1.76927	1.7877	1.91666	1.8196	1.84078	2.24734	1.86567	1.97742	1.98754	1.85767	2.0333	2.01786	2.04228	1.86567
10916458	ENSRNOT00000010743	C11orf63	4.67571	4.53971	4.61488	5.79985	4.32496	5.99513	5.87915	5.76563	5.28992	5.61214	6.05754	6.47823	6.40256	6.51755	6.98825	6.23369	6.24966	6.58463
10916981	ENSRNOT00000022583	CEP164	5.82367	5.82342	5.88882	5.93348	5.73674	6.156	5.61907	5.75572	5.85987	5.63951	5.55812	5.91057	5.50569	5.3165	5.44955	5.43839	5.31137	5.55269
10917205	NA		5.18107	5.40179	5.31012	5.5163	5.167	5.26544	5.30707	5.13038	5.00664	4.7676	5.0907	5.29419	6.35432	6.35368	6.40385	6.31243	5.99504	5.99849
10917318	NA		1.73801	1.76937	1.78565	1.87377	1.6662	1.92564	1.70912	1.65365	1.77866	1.62883	1.60582	1.54249	1.71946	1.55612	1.62081	1.6267	1.66724	1.626
10917498	NA		2.68749	2.55334	2.69152	2.62719	2.6293	2.64846	2.5807	2.42381	2.46349	2.43189	2.45572	2.21693	3.26646	2.84292	3.37012	3.05247	2.82544	3.09004
10918770	NM_001108169	FAM83B	3.36261	3.12933	3.50152	3.31783	3.06636	3.37746	3.42516	3.81489	3.59444	3.88397	3.61135	3.34065	3.45731	3.41892	3.70701	3.51512	3.43588	3.38238
10921161	NA		2.72257	2.89236	2.72847	2.78836	3.06099	2.72549	2.83963	3.15079	2.96624	2.95709	2.8828	3.0508	2.85519	2.86211	2.80314	3.06092	3.02828	2.99058
10923129	ENSRNOT00000005313	ANKAR	2.24456	2.42104	2.27885	2.45999	2.52603	2.28217	2.26293	2.31183	2.3363	2.13764	2.29444	2.02584	2.31305	2.32783	2.42154	2.33458	2.44951	2.36986
10923161	NM_001009535	PMS1	5.60005	5.70736	5.43561	5.79393	5.54819	5.67464	5.36187	5.6232	5.21868	5.35013	5.50386	5.30296	5.38357	5.37466	5.42412	5.2745	5.48872	5.12782
10923292	NA		2.9411	2.77187	2.92178	2.7142	2.77119	3.04874	3.02984	2.89374	3.02824	2.81825	3.33053	3.41172	2.89888	2.91075	2.92565	2.92986	2.83008	3.13629
10923804	NM_031674	CTLA4	3.08336	2.79604	2.50591	2.6674	2.36705	2.82897	2.48484	2.40609	2.68698	2.34653	2.48145	2.38293	2.24221	2.47681	2.4873	2.59216	2.29093	2.3719
10924129	ENSRNOT00000049479	Pced1c-ps	4.83526	5.01494	5.00576	4.96915	5.06118	4.83226	4.75718	4.72212	4.83424	4.86261	4.62897	4.74222	4.85161	4.75098	4.65121	4.74824	4.68127	4.85768
10925185	NA	Mroh2a	5.13891	5.23126	5.07122	5.34747	5.35988	4.97158	5.3506	4.82259	4.84015	4.57348	4.92724	5.04327	4.66229	4.88676	4.45177	4.28362	4.56153	4.53936
10925365	NM_031645	RAMP1	6.63717	6.72307	6.75234	6.69137	6.6216	6.54689	6.66679	6.8307	6.6259	6.8825	6.97127	6.84547	6.79436	6.79049	6.70704	6.84089	6.76436	6.97549
10925609	NM_001108233	FARP2	6.96554	7.0088	7.1606	6.99015	7.05206	7.19907	6.86382	6.99228	6.92955	6.94455	7.02052	6.8946	7.4548	7.35811	7.26959	7.4277	7.47492	7.45632
10926181	NM_001106880	PLCL2	6.37457	6.31722	6.23043	6.67469	6.34515	6.33954	6.38767	6.03348	6.07511	5.87627	6.40922	6.24347	6.65485	6.49514	6.55112	6.67659	6.45473	6.53735
10926265	NM_001191581	TREM3	4.30614	3.91097	4.4667	4.19553	4.07499	4.51927	3.65823	3.9605	4.08728	3.67984	4.17549	4.10454	3.7691	3.70579	3.97481	3.83825	3.22882	3.94204
10926325	ENSRNOT00000020516	AI661453	6.43668	6.64992	6.56679	6.65964	6.71369	6.84691	6.36868	6.43214	6.65804	6.43402	6.43165	6.52035	5.06721	5.32074	5.10795	4.90529	5.0593	5.26471
10926337	NM_001108198	GUCA1B	3.65302	3.33249	3.41719	3.5315	3.3879	3.48232	3.87419	3.53148	3.64723	3.44406	3.79062	3.80622	3.62509	3.56189	3.92102	3.5735	3.37252	3.67907
10926388	NA		2.08389	2.01432	2.02485	2.17551	1.91673	2.28449	1.9793	2.02362	1.91579	2.01808	1.83902	1.77437	1.98844	2.06106	2.13213	2.07502	1.87045	2.00426
10927175	NA		3.19701	2.97405	3.01966	2.87765	3.32796	3.14181	2.89335	2.72762	3.02565	2.52733	2.66476	2.78663	3.19443	2.69978	3.64268	2.99448	2.72669	2.57399
10928229	NM_001106913	CLK1	8.34724	8.28904	8.31482	8.45771	8.22097	8.55727	8.32142	8.09934	8.01287	8.30697	8.1951	8.07765	8.41495	8.43753	8.61689	8.5342	8.34034	8.2329
10928582	NA		1.87676	1.94085	1.94693	1.84897	2.12547	1.89994	1.93031	1.82861	1.92877	1.67794	1.72942	1.72377	2.00897	1.83608	2.02479	2.0241	1.90914	1.92554
10929394	NA		5.18567	5.07272	5.08462	5.23513	5.15741	5.0882	5.33144	5.22074	5.2138	5.43696	5.5148	5.24143	5.02576	5.15252	5.54671	5.28751	5.14645	5.31405
10929600	NM_001108806	PDE6D	9.182	9.1929	9.17846	9.09581	9.31388	9.09049	9.29731	9.35299	9.23312	9.15587	9.43062	9.28599	9.26393	9.35321	9.30445	9.23741	9.22087	9.3629
10930253	NM_001146004	TXNDC2	3.80203	3.83638	3.85653	3.73915	3.7586	3.81131	3.72422	3.66689	3.79296	3.76773	3.48844	3.53312	3.77608	3.80485	3.96276	3.78731	3.82871	3.88281
10930307	NM_031064	NDUFV2	10.1804	10.3082	10.206	10.2234	10.4521	10.2928	10.4819	10.4912	10.3502	10.2462	10.4626	10.559	10.7956	10.988	10.9297	10.9959	10.8631	11.1048
10930347	NM_001168632	PTPRM	8.09705	8.1813	8.25946	8.22626	8.27969	8.18792	8.06997	8.03483	8.03736	8.12675	8.11684	8.00142	8.31295	8.35405	8.35142	8.46674	8.3539	8.36292
10930521	NM_001033071	CLUL1	2.15527	1.98066	2.36037	2.22772	2.10055	2.0438	2.22316	2.21737	2.32614	2.22579	2.3926	2.4152	2.08889	2.17573	2.40987	2.06269	2.15124	2.07597
10930717	NM_001007558	Emr4	3.38777	3.47055	3.26418	3.15065	3.2218	3.3656	2.97026	2.96696	2.83112	2.92604	2.8382	3.50505	2.61828	2.57979	2.67403	2.74068	2.54622	2.3165
10931325	NM_001109364	SOWAHC	6.92797	6.93884	6.82714	6.95591	6.9688	7.03668	6.95261	6.76299	6.88909	6.83784	6.7697	6.78476	6.13571	6.02605	6.06538	6.04026	5.99757	6.15595
10931793	NM_131914	CAV2	8.97121	8.8039	8.83803	8.78008	8.83299	8.54181	9.15636	9.0276	8.74213	8.95896	9.13407	8.83912	8.46015	8.35351	8.49447	8.41878	8.49512	8.46958
10931887	ENSRNOT00000029433		2.76822	2.74725	2.69879	3.02699	2.98599	3.04668	2.7963	2.621	2.70645	2.7573	2.59907	2.75187	2.6345	2.88179	2.85876	2.6284	2.59788	2.64854
10932468	NM_012764	GATA1	2.89831	2.9458	3.06961	2.96574	2.85727	3.06919	2.99465	3.19233	3.21088	3.21904	2.96159	3.70037	3.30647	3.32294	2.90977	3.13596	3.10174	3.30007
10932539	NM_001135837	CCDC22	6.72177	6.73188	6.52255	6.64504	6.51147	6.47051	6.45125	6.3134	6.48223	6.46429	6.48208	6.42822	6.33292	5.88989	6.12168	5.96963	6.14229	6.06386
10933017	NM_001108253	PHF8	6.68182	6.77518	6.69725	6.63657	6.73483	6.73471	6.65898	6.59457	6.45597	6.63026	6.53555	6.63526	6.86377	6.79497	6.73982	6.60904	6.6161	6.5548
10933333	NM_012634	PRPS2	7.71722	7.74669	7.6202	7.6012	7.84256	7.53602	7.76336	7.93194	7.74403	7.78172	7.71117	7.83415	7.38591	7.51369	7.44424	7.48012	7.45772	7.50824
10935338	NM_001191587	BCORL1	7.57435	7.50064	7.45855	7.52098	7.4906	7.56195	7.30825	7.57536	7.21471	7.36644	7.35219	7.46064	7.80924	7.83442	7.67295	7.87943	7.73725	7.64123
10935498	ENSRNOT00000056718	Gm14623/Gm773	2.20762	2.0984	3.21798	2.68509	2.0783	2.06368	2.01478	1.96689	2.41233	1.96932	1.90142	1.9014	2.20146	2.22464	2.34501	2.1337	1.91195	2.11057
10935626	NA	RGD1564173	4.28547	3.89237	4.5641	4.2375	4.17831	4.2375	3.94907	3.89899	4.2375	3.8617	4.03119	4.0788	3.92462	3.86699	4.13698	4.06108	4.21715	3.75426
10935645	NM_001107157	DTX2	6.48486	6.43804	6.33492	6.45976	6.35715	6.56433	6.25185	6.05117	6.41532	6.03621	6.09964	6.14662	5.94538	5.78102	5.56447	6.01649	5.97199	5.98604
10935884	ENSRNOT00000023238	ZFP92	4.88745	4.86673	4.58988	4.29445	4.40148	4.52923	4.99862	5.23074	4.64282	4.51168	4.8546	4.95823	5.57468	5.91272	5.66782	5.44278	5.58941	5.69267
10935960	NA		3.05014	2.70039	2.84542	2.77859	2.73934	2.74827	2.73155	2.7266	2.71241	2.59433	2.54638	2.6244	2.72583	2.69207	3.00628	2.81605	2.59386	2.70864
10936537	NM_053689	GTPBP4	7.72299	7.61025	7.68197	7.69999	7.67912	7.82368	7.60798	7.49016	7.64209	7.58677	7.55631	7.58359	7.25126	7.22111	7.37745	7.40954	7.24678	7.17487
10936610	NM_152861	RBM10	7.93242	7.92259	7.99856	7.89214	8.00901	8.01898	7.88167	7.82961	7.9779	7.77824	7.82615	7.90329	7.84941	7.91951	7.86065	7.83252	7.82172	7.85401
10937292	NM_133538	IL13RA2	2.2851	2.25665	2.38637	2.21964	2.2726	2.2855	2.07652	2.04754	2.20608	2.23218	2.0902	1.94643	2.23231	2.11252	2.51185	2.42814	1.92119	2.20335
10937327	NA	ZCCHC16	4.88304	4.85217	4.73264	4.49992	4.7984	4.03982	5.19086	4.91458	4.82164	4.83867	4.93478	4.71991	5.95905	6.20988	5.9673	6.06993	6.23055	6.12621
10937568	NA		1.48117	1.60699	1.39128	1.45739	1.33161	1.55134	1.31368	1.28926	1.28301	1.40674	1.20174	1.39017	1.34854	1.3245	1.25678	1.45126	1.40502	1.44657
10937802	NA		3.79694	3.53892	3.66685	3.68409	3.9127	3.70821	3.89574	3.93281	3.84964	3.96746	3.74534	3.80215	3.87728	3.80814	3.59567	3.71211	3.79881	3.76789
10938051	ENSRNOT00000050708	KLHL34	4.35265	4.2758	4.50124	4.38054	4.48807	4.03907	4.67827	4.44709	4.64367	4.44771	4.59523	4.59345	4.77649	4.73349	4.91129	4.96958	4.97833	5.33562
10938874	NM_001039101	ZDHHC15	6.7365	6.91641	7.06839	6.87778	6.98195	7.21377	6.6482	6.92678	6.77005	6.98214	6.50629	6.76429	6.71503	6.62854	7.02113	6.8068	6.88363	6.92365
10940128	NM_001107580	TREX2	2.80291	2.6088	2.61582	2.53182	2.67976	2.70438	2.89689	2.8344	3.18407	2.69398	2.6673	2.77816	2.6681	2.90035	2.96159	2.74876	2.83217	2.93444
10940452	NA		6.12745	5.85786	5.73352	6.01958	6.57663	6.03774	6.42131	5.58615	5.52576	6.18919	4.1883	4.439	4.28026	4.0768	4.20943	3.98661	4.60444	4.19898
10940501	NA		7.21891	7.19094	7.21224	7.27995	7.43192	7.27975	6.97191	7.11352	7.35826	7.15982	7.08831	7.02637	6.65461	6.62447	6.56812	6.65433	6.74221	6.68395
10940523	NA		3.01604	2.74909	2.88507	3.15006	2.72701	3.22871	2.72927	2.77172	2.81036	2.73733	2.81644	2.89069	3.01997	2.90838	3.141	2.93627	2.97725	3.03046
10940589	NA		5.64523	5.62744	5.66414	5.7581	5.50199	5.64541	5.46551	5.4087	5.62838	5.45458	5.28558	5.65702	4.68838	4.68033	4.80537	4.69023	4.60174	4.5881
