# Supplementary material for: Intravenous multipotent adult progenitor cell treatment decreases inflammation leading to functional recovery following spinal cord injury
Source: Sci Rep. 2015 Nov 19;5:16795. doi: 10.1038/srep16795 (PMC4652166; doi:10.1038/srep16795)
Supplement: Supplementary File 2 [file srep16795-s4.xls]

## Sheet: Overview
Upstream Pathways
Upstream Regulator	Molecule Type	Predicted Activation State	Activation z-score	Bias	Bias Term	Bias-corrected z-score	Number of molecules	Target molecules in dataset
IL10	cytokine	Activated	2.264	No	-0.039		16	ARG2	CCL2	CCR8	CD163	CXCL11	CXCL6	CXCR4	HLA-G	IL13RA2	MYOG	NOS2	PDZK1	SERPINB2	TAP1	TAP2	TNF
PPARG	ligand-dependent nuclear receptor	Activated	2.695	No	-0.142		12	ADRB3	CAV2	CCL2	CXCL6	FFAR1	HGF	INSIG1	LY6D	MYOG	NOS2	RARB	TNF
IFNG	cytokine	Inhibited	-3.679	No	-0.185		37	ARG2	BIRC2	BRCA2	CCL2	CD163	CDX2	CXCL11	CXCL6	CXCR4	GJA5	HERC6	HLA-E	HLA-G	HMGCS1	IFI44L	IFIH1	ISG60	IRF3	Ly6c	MYOG	NOS2	OASL	POLR2F	PSMA4	PTPRB	SAMHD1	SLC28A2	SMAD1	STX11	TAP1	TAP2	TNF	TRAFD1	TREM3	TTC28	UBE2L6	VEGFC
STAT1	transcription regulator	Inhibited	-3.107	Yes	-0.284	-2.226	12	CCL2	CXCL11	HERC6	ISG60	NOS2	OASL	RARB	SAMHD1	Slfn2	TAP1	TNF	TRAFD1
NFkB (complex)	complex	Inhibited	-3.761	Yes	-0.369	-2.21	21	BIRC2	CCL2	CXCL11	CXCL6	CXCR4	IFNA4	IGLL1/IGLL5	IL13RA2	IRF3	NOS2	NUMBL	PLK2	PLK3	SERPINB2	SH3RF1	STK10	TAP1	TAP2	TNF	TNFRSF9	VEGFC
TNF	cytokine	Inhibited	-2.584	No	-0.163		40	ACE	ADRB3	AVP	BIRC2	CCL2	CCR8	CD163	CRY1	CTLA4	CXCL11	CXCL6	CXCR4	EXOSC7	GP1BA	HAS1	HDC	HGF	HLA-E	IFIH1	ISG60	IL13RA2	INSIG1	MMP7	MYOG	NOS2	OASL	PKMYT1	PLK2	PLK3	RNASE1	SERPINB2	Slfn2	SMAD1	TAP1	TNF	TNFRSF9	TRAFD1	TREM3	TRIM15	VEGFC
Cellular Functions
Functions Annotation	p-Value	Number of molecules	Molecules in dataset
Migration of phagocytes	0.0171	12	C1GALT1	CCL2	CCR8	CXCL11	CXCL6	CXCR4	HGF	ITGA1	MMP7	NOS2	TNF	TNFRSF9
Activation of leukocytes	0.0122	27	ACE	BANK1	BCL11B	CCL2	CD163	CD226	CRY1	CTLA4	CXCL6	GFI1B	GIMAP1-GIMAP5	HGF	HLA-G	IFNA4	ITGA1	ITGAD	let-7	LYST	MICB	mir-185	NODAL	NOS2	SIGLEC1	STX11	TNF	TNFRSF9	ZBTB46
Activation of mononuclear leukocytes	0.00537	21	BANK1	BCL11B	CCL2	CD163	CD226	CRY1	CTLA4	GFI1B	GIMAP1-GIMAP5	HGF	HLA-G	IFNA4	ITGA1	ITGAD	LYST	MICB	mir-185	SIGLEC1	STX11	TNF	TNFRSF9

## Sheet: IL10
IL10
ID	Genes in dataset	Prediction (based on expression direction)	Fold Change	p-Value	Findings
10828021	TNF	Activated	-1.265	0.0196802	Downregulates (158)
10831582	TAP2	Activated	-1.270	0.0206817	Downregulates (2)
10831606	TAP1	Activated	-1.306	0.000631121	Downregulates (3)
10817656	PDZK1	Activated	1.132	0.041464	Upregulates (3)
10736312	NOS2	Activated	-1.630	0.0300282	Downregulates (13)
10764092	MYOG	Activated	-1.335	0.030553	Downregulates (1)
10937292	IL13RA2	Activated	-1.136	0.0357091	Downregulates (1)
10775922	CXCL6	Activated	-1.204	0.0339817	Downregulates (2)
10771649	CXCL11	Activated	-1.434	0.00939345	Downregulates (4)
10914301	CCR8	Activated	1.295	0.0255729	Upregulates (1)
10736712	CCL2	Activated	-1.447	0.0333826	Downregulates (5)
10885560	ARG2	Activated	1.194	0.0404084	Upregulates (1)
10763367	SERPINB2	Inhibited	1.204	0.0242381	Downregulates (1)
10767373	CXCR4	Inhibited	-1.189	0.0107156	Upregulates (6)
10858626	CD163	Inhibited	-1.263	0.0347908	Upregulates (25)
10830841	HLA-G	Affected	-1.191	0.0181557	Regulates (5)

## Sheet: PPARG
PPARG
ID	Genes in dataset	Prediction (based on expression direction)	Fold Change	p-Value	Findings
10828021	TNF	Activated	-1.265	0.0196802	Downregulates (11)
10764092	MYOG	Activated	-1.335	0.030553	Downregulates (1)
10904533	LY6D	Activated	1.149	0.0415173	Upregulates (1)
10861986	INSIG1	Activated	1.100	0.0433039	Upregulates (7)
10720795	FFAR1	Activated	1.200	0.0280021	Upregulates (6)
10775922	CXCL6	Activated	-1.204	0.0339817	Downregulates (1)
10736712	CCL2	Activated	-1.447	0.0333826	Downregulates (3)
10931793	CAV2	Activated	1.134	0.026209	Upregulates (1)
10788707	ADRB3	Affected	-1.244	0.0288704	Regulates (2)
10860351	HGF	Affected	-1.168	0.030949	Regulates (7)
10736312	NOS2	Affected	-1.630	0.0300282	Regulates (6)
10782469	RARB	Affected	-1.253	0.0181811	Regulates (1)

## Sheet: IFNG
IFNG
ID	Genes in dataset	Prediction (based on expression direction)	Fold Change	p-Value	Findings
10791565	VEGFC	Inhibited	-1.229	0.00767366	Upregulates (4)
10837342	UBE2L6	Inhibited	-1.268	0.0260993	Upregulates (4)
10758711	TRAFD1	Inhibited	-1.098	0.0294679	Upregulates (5)
10828021	TNF	Inhibited	-1.265	0.0196802	Upregulates (146)
10831582	TAP2	Inhibited	-1.270	0.0206817	Upregulates (11)
10831606	TAP1	Inhibited	-1.306	0.000631121	Upregulates (29)
10716880	STX11	Inhibited	-1.228	0.0273176	Upregulates (1)
10849279	SLC28A2	Inhibited	-1.239	0.0441778	Upregulates (5)
10851263	SAMHD1	Inhibited	-1.237	0.0432502	Upregulates (1)
10895527	PTPRB	Inhibited	-1.144	0.0428794	Upregulates (1)
10910123	PSMA4	Inhibited	-1.092	0.0129775	Upregulates (1)
10762740	OASL	Inhibited	-1.556	0.0280268	Upregulates (1)
10736312	NOS2	Inhibited	-1.630	0.0300282	Upregulates (455)
10904578	Ly6c	Inhibited	-2.508	0.00808975	Upregulates (5)
10714903	ISG60	Inhibited	-1.577	0.0499147	Upregulates (5)
10845708	IFIH1	Inhibited	-1.195	0.0240331	Upregulates (4)
10834014	IFI44L	Inhibited	-1.542	0.0283	Upregulates (1)
10813214	HMGCS1	Inhibited	1.135	0.0339259	Downregulates (1)
10830841	HLA-G	Inhibited	-1.191	0.0181557	Upregulates (23)
10827809	HLA-E	Inhibited	-1.434	0.0222008	Upregulates (16)
10862765	HERC6	Inhibited	-1.342	0.00740342	Upregulates (2)
10817666	GJA5	Inhibited	-1.328	0.0330541	Upregulates (1)
10775922	CXCL6	Inhibited	-1.204	0.0339817	Upregulates (1)
10771649	CXCL11	Inhibited	-1.434	0.00939345	Upregulates (58)
10736712	CCL2	Inhibited	-1.447	0.0333826	Upregulates (56)
10914788	BIRC2	Inhibited	-1.175	0.0266868	Upregulates (1)
10885560	ARG2	Inhibited	1.194	0.0404084	Downregulates (3)
10926265	TREM3	Activated	-1.232	0.035959	Downregulates (1)
10806981	SMAD1	Activated	-1.104	0.00642138	Downregulates (1)
10764092	MYOG	Activated	-1.335	0.030553	Downregulates (4)
10706696	IRF3	Activated	-1.108	0.0308892	Downregulates (1)
10767373	CXCR4	Activated	-1.189	0.0107156	Downregulates (9)
10756487	CDX2	Activated	1.101	0.0370437	Upregulates (1)
10858626	CD163	Activated	-1.263	0.0347908	Downregulates (3)
10759834	BRCA2	Activated	1.123	0.0292965	Upregulates (1)
10897621	POLR2F	Affected	1.097	0.0309876	Regulates (2)
10762934	TTC28	Affected	-1.118	0.0351935	Regulates (1)

## Sheet: STAT1
STAT1
ID	Genes in dataset	Prediction (based on expression direction)	Fold Change	p-Value	Findings
10758711	TRAFD1	Inhibited	-1.098	0.0294679	Upregulates (1)
10828021	TNF	Inhibited	-1.265	0.0196802	Upregulates (1)
10831606	TAP1	Inhibited	-1.306	0.000631121	Upregulates (12)
10736795	Slfn2	Inhibited	-1.304	0.0322138	Upregulates (1)
10851263	SAMHD1	Inhibited	-1.237	0.0432502	Upregulates (1)
10762740	OASL	Inhibited	-1.556	0.0280268	Upregulates (1)
10736312	NOS2	Inhibited	-1.630	0.0300282	Upregulates (12)
10714903	ISG60	Inhibited	-1.577	0.0499147	Upregulates (4)
10862765	HERC6	Inhibited	-1.342	0.00740342	Upregulates (1)
10736712	CCL2	Inhibited	-1.447	0.0333826	Upregulates (2)
10771649	CXCL11	Affected	-1.434	0.00939345	Regulates (2)
10782469	RARB	Affected	-1.253	0.0181811	Regulates (1)

## Sheet: NFkB
NFkB
ID	Genes in dataset	Prediction (based on expression direction)	Fold Change	p-Value	Findings
10874198	TNFRSF9	Inhibited	-1.205	0.0283887	Upregulates (1)
10828021	TNF	Inhibited	-1.265	0.0196802	Upregulates (90)
10831582	TAP2	Inhibited	-1.270	0.0206817	Upregulates (2)
10831606	TAP1	Inhibited	-1.306	0.000631121	Upregulates (2)
10741887	STK10	Inhibited	-1.168	0.0236809	Upregulates (1)
10791406	SH3RF1	Inhibited	-1.089	0.0290322	Upregulates (1)
10878938	PLK3	Inhibited	-1.092	0.0286931	Upregulates (1)
10812954	PLK2	Inhibited	-1.162	0.0342278	Upregulates (1)
10705345	NUMBL	Inhibited	-1.087	0.0451586	Upregulates (1)
10736312	NOS2	Inhibited	-1.630	0.0300282	Upregulates (70)
10706696	IRF3	Inhibited	-1.108	0.0308892	Upregulates (1)
10937292	IL13RA2	Inhibited	-1.136	0.0357091	Upregulates (1)
10877954	IFNA4	Inhibited	-1.144	0.0430319	Upregulates (1)
10767373	CXCR4	Inhibited	-1.189	0.0107156	Upregulates (2)
10775922	CXCL6	Inhibited	-1.204	0.0339817	Upregulates (5)
10771649	CXCL11	Inhibited	-1.434	0.00939345	Upregulates (3)
10736712	CCL2	Inhibited	-1.447	0.0333826	Upregulates (30)
10914788	BIRC2	Inhibited	-1.175	0.0266868	Upregulates (11)
10763367	SERPINB2	Activated	1.204	0.0242381	Upregulates (2)
10752558	IGLL1/IGLL5	Affected	-1.265	0.00210653	Regulates (1)
10791565	VEGFC	Affected	-1.229	0.00767366	Regulates (3)

## Sheet: TNF
TNF
ID	Genes in dataset	Prediction (based on expression direction)	Fold Change	p-Value	Findings
10791565	VEGFC	Inhibited	-1.229	0.00767366	Upregulates (10)
10926265	TREM3	Inhibited	-1.232	0.035959	Upregulates (4)
10874198	TNFRSF9	Inhibited	-1.205	0.0283887	Upregulates (13)
10828021	TNF	Inhibited	-1.265	0.0196802	Upregulates (119)
10831606	TAP1	Inhibited	-1.306	0.000631121	Upregulates (5)
10806981	SMAD1	Inhibited	-1.104	0.00642138	Upregulates (1)
10736795	Slfn2	Inhibited	-1.304	0.0322138	Upregulates (5)
10878938	PLK3	Inhibited	-1.092	0.0286931	Upregulates (2)
10731970	PKMYT1	Inhibited	-1.235	0.0427641	Upregulates (1)
10762740	OASL	Inhibited	-1.556	0.0280268	Upregulates (1)
10736312	NOS2	Inhibited	-1.630	0.0300282	Upregulates (223)
10907945	MMP7	Inhibited	-2.318	0.00574329	Upregulates (1)
10937292	IL13RA2	Inhibited	-1.136	0.0357091	Upregulates (8)
10714903	ISG60	Inhibited	-1.577	0.0499147	Upregulates (1)
10845708	IFIH1	Inhibited	-1.195	0.0240331	Upregulates (2)
10827809	HLA-E	Inhibited	-1.434	0.0222008	Upregulates (3)
10860351	HGF	Inhibited	-1.168	0.030949	Upregulates (9)
10735317	GP1BA	Inhibited	-1.222	0.023066	Upregulates (1)
10767373	CXCR4	Inhibited	-1.189	0.0107156	Upregulates (17)
10775922	CXCL6	Inhibited	-1.204	0.0339817	Upregulates (25)
10771649	CXCL11	Inhibited	-1.434	0.00939345	Upregulates (19)
10923804	CTLA4	Inhibited	-1.184	0.0258929	Upregulates (4)
10894525	CRY1	Inhibited	-1.113	0.0321717	Upregulates (1)
10736712	CCL2	Inhibited	-1.447	0.0333826	Upregulates (125)
10914788	BIRC2	Inhibited	-1.175	0.0266868	Upregulates (31)
10849915	AVP	Inhibited	-1.289	0.00317659	Upregulates (1)
10827713	TRIM15	Activated	1.193	0.0197446	Upregulates (1)
10758711	TRAFD1	Activated	-1.098	0.0294679	Downregulates (1)
10763367	SERPINB2	Activated	1.204	0.0242381	Upregulates (7)
10783193	RNASE1	Activated	-1.164	0.0422876	Downregulates (6)
10764092	MYOG	Activated	-1.335	0.030553	Downregulates (10)
10849522	HDC	Activated	1.175	0.0015471	Upregulates (1)
10718344	HAS1	Activated	1.212	0.0430691	Upregulates (1)
10914537	EXOSC7	Activated	-1.339	0.00241102	Downregulates (1)
10858626	CD163	Activated	-1.263	0.0347908	Downregulates (1)
10914301	CCR8	Activated	1.295	0.0255729	Upregulates (1)
10788707	ADRB3	Activated	-1.244	0.0288704	Downregulates (4)
10739035	ACE	Activated	-1.194	0.0444557	Downregulates (1)
10861986	INSIG1	Affected	1.100	0.0433039	Regulates (1)
10812954	PLK2	Affected	-1.162	0.0342278	Regulates (1)
	1

## Sheet: Migration of phagocytes
Migration of phagocytes
ID	Genes in dataset	Fold Change	p-Value
10874198	TNFRSF9	-1.205	0.0283887
10860351	HGF	-1.168	0.030949
10736312	NOS2	-1.630	0.0300282
10907945	MMP7	-2.318	0.00574329
10828021	TNF	-1.265	0.0196802
10767373	CXCR4	-1.189	0.0107156
10736712	CCL2	-1.447	0.0333826
10853691	C1GALT1	-1.098	0.0477523
10775922	CXCL6	-1.204	0.0339817
10821450	ITGA1	-1.282	0.0227443
10914301	CCR8	1.295	0.0255729
10771649	CXCL11	-1.434	0.00939345

## Sheet: Leukocyte Activation
Leukocyte Activation
ID	Genes in dataset	Fold Change	p-Value
10711328	ITGAD	1.17	0.0453862
10892109	BCL11B	1.165	0.0239341
10844048	GFI1B	1.163	0.0201812
10798964	LYST	-1.087	0.0236157
10749977	let-7	-1.106	0.0368739
10894525	CRY1	-1.113	0.0321717
10855405	GIMAP1-GIMAP5	-1.124	0.0271172
10877954	IFNA4	-1.144	0.0430319
10752318	mir-185	-1.164	0.00678736
10830075	NODAL	-1.167	0.0360788
10860351	HGF	-1.168	0.030949
10704659	MICB	-1.179	0.00896067
10852548	ZBTB46	-1.182	0.0226427
10923804	CTLA4	-1.184	0.0258929
10830841	HLA-G	-1.191	0.0181557
10739035	ACE	-1.194	0.0444557
10826943	BANK1	-1.204	0.0325028
10775922	CXCL6	-1.204	0.0339817
10874198	TNFRSF9	-1.205	0.0283887
10716880	STX11	-1.228	0.0273176
10858626	CD163	-1.263	0.0347908
10828021	TNF	-1.265	0.0196802
10803110	CD226	-1.278	0.00161265
10821450	ITGA1	-1.282	0.0227443
10850025	SIGLEC1	-1.303	0.0319234
10736712	CCL2	-1.447	0.0333826
10736312	NOS2	-1.63	0.0300282

## Sheet: Mononuclear leukocyte activatio
Mononuclear leukocyte activation
ID	Genes in dataset	Fold Change	p-Value
10826943	BANK1	-1.204	0.0325028
10892109	BCL11B	1.165	0.0239341
10736712	CCL2	-1.447	0.0333826
10858626	CD163	-1.263	0.0347908
10803110	CD226	-1.278	0.00161265
10894525	CRY1	-1.113	0.0321717
10923804	CTLA4	-1.184	0.0258929
10844048	GFI1B	1.163	0.0201812
10855405	GIMAP1-GIMAP5	-1.124	0.0271172
10860351	HGF	-1.168	0.030949
10830841	HLA-G	-1.191	0.0181557
10877954	IFNA4	-1.144	0.0430319
10821450	ITGA1	-1.282	0.0227443
10711328	ITGAD	1.170	0.0453862
10798964	LYST	-1.087	0.0236157
10704659	MICB	-1.179	0.00896067
10752318	mir-185	-1.164	0.00678736
10850025	SIGLEC1	-1.303	0.0319234
10716880	STX11	-1.228	0.0273176
10828021	TNF	-1.265	0.0196802
10874198	TNFRSF9	-1.205	0.0283887
